# Supplementary material for: Proteomic and transcriptomic characterisation of FIA10, a novel murine leukemic cell line that metastasizes into the brain
Source: PLoS One. 2024 Jan 12;19(1):e0295641. doi: 10.1371/journal.pone.0295641 (PMC10786371; doi:10.1371/journal.pone.0295641)
Supplement: S2 Table — (XLSX) [file pone.0295641.s007.xlsx]

## Sheet: Blatt1
				MW	STD				MW	STD				MW	STD		T-Test		T-Test		T-Test
Gene name	FDCP-Mix	FDCP-Mix	FDCP-Mix	FDCP-Mix	FDCP-Mix	FIA18	FIA18	FIA18	FIA18	FIA18	FIA10	FIA10	FIA10	FIA10	FIA10	FIA18/FDCP-Mix	FIA18/FDCP-Mix	FIA10/FDCP-Mix	FIA10/FDCP-Mix	FIA10/FIA18	FIA10/FIA18
Abhd5	73.21	82.71	61.98	72.6333	8.4728	214.44	248.74	200.54	221.24	20.2565	65.25	56.6	60.01	60.62	3.55759	3.04598	0.00344559	0.834603	0.23969	0.274001	0.00972598
Adrbk2	176.5	120.49	98.97	131.987	32.6788	112.66	102.07	110.2	108.31	4.5252	15.82	12.91	18	15.5767	2.0851	0.820613	0.391434	0.118017	0.0382038	0.143816	0.000579335
Ankrd22	18.05	28.59	20.99	22.5433	4.44091	138.35	236.84	148.92	174.703	44.1487	21.75	24.83	20	22.1933	1.9966	7.74967	0.0325224	0.984474	0.887053	0.127034	0.036496
Apoc2	314.89	259.35	230.92	268.387	34.8711	133.41	143.69	145.94	141.013	5.45427	57.34	41.71	52.01	50.3533	6.48756	0.525411	0.0464906	0.187615	0.0106684	0.357082	0.00705632
Arid2	403.14	422.72	384.87	403.577	15.4553	564.27	644.14	492.41	566.94	61.9723	272.86	260.18	259.06	264.033	6.25812	1.40479	0.0382321	0.654233	0.00680513	0.465717	0.0203252
Armcx1	118.34	59.22	51.98	76.5133	29.7232	86.96	133.78	98.28	106.34	19.9458	4.94	0	2	2.31333	2.02888	1.38982	0.445737	0.0302344	0.0642904	0.0217541	0.0213158
Ash2l	352	441.1	429.86	407.653	39.6195	944.74	816.57	1070.21	943.84	103.55	266.93	320.75	327.07	304.917	26.9843	2.3153	0.0223461	0.74798	0.00968463	0.32306	0.0131486
Atf5	222.63	181.75	189.94	198.107	17.66	432.84	650.08	566.87	549.93	89.4931	189.82	189.67	174.04	184.51	7.40366	2.77593	0.0431637	0.931367	0.368798	0.335515	0.0295371
Axl	54.15	75.56	81.97	70.56	11.895	109.69	97.12	111.19	106	6.3089	39.55	25.82	35.01	33.46	5.7114	1.50227	0.0749535	0.474206	0.0813068	0.31566	0.000650164
Bace1	155.44	206.25	162.95	174.88	22.3928	278.68	217.02	263.08	252.927	26.1764	3.96	3.97	7	4.97667	1.43072	1.44629	0.150631	0.0284576	0.00901258	0.0196763	0.00538016
BC005512	39.11	55.14	56.98	50.41	8.02554	477.31	535.13	428.88	480.44	43.4328	18.78	21.85	20	20.21	1.26209	9.53065	0.00531253	0.400913	0.0268276	0.0420656	0.00426413
BC034069	130.37	183.79	189.94	168.033	26.7501	108.7	86.22	107.22	100.713	10.2661	17.8	17.88	16	17.2267	0.867999	0.599365	0.101257	0.102519	0.0159195	0.171047	0.00812986
Bcmo1	10.03	18.38	15	14.47	3.42941	140.33	169.46	130.05	146.613	16.6913	17.8	20.85	20	19.55	1.28517	10.1322	0.00618599	1.35107	0.0800251	0.133344	0.0078982
Btg3	107.3	198.09	155.95	153.78	37.0966	365.64	259.64	344.49	323.257	45.805	11.86	5.96	8	8.60667	2.44657	2.10207	0.0987123	0.0559674	0.0351175	0.0266249	0.00950126
C130026I21Rik	372.06	374.73	362.88	369.89	5.07525	970.43	1134.67	973.91	1026.34	76.6164	381.61	409.14	455.1	415.283	30.315	2.77471	0.00618702	1.12272	0.204961	0.404627	0.00972456
C1qtnf6	112.32	90.87	95.97	99.72	9.14959	148.23	116.94	191.6	152.257	30.6125	12.85	2.98	13	9.61	4.68852	1.52684	0.136857	0.0963698	0.00293288	0.0631171	0.0173011
Capn2	31.09	54.12	45.98	43.73	9.53562	161.08	195.22	208.48	188.26	19.967	103.81	80.44	69.02	84.4233	14.4796	4.30505	0.00432888	1.93056	0.126558	0.44844	0.0508308
Cbx6	297.85	189.92	188.94	225.57	51.1112	298.44	230.9	264.08	264.473	27.5745	94.91	106.26	86.02	95.73	8.28326	1.17247	0.212733	0.424392	0.0723834	0.361965	0.0184527
Ccdc84	97.28	83.73	71.98	84.33	10.3374	112.66	95.13	107.22	105.003	7.32623	43.5	38.73	46.01	42.7467	3.01941	1.24515	0.107148	0.506898	0.0368213	0.407098	0.00355229
Cd177	3.01	5.11	7	5.04	1.62966	184.8	315.13	156.86	218.93	68.9734	11.86	6.95	6	8.27	2.56797	43.4385	0.0485725	1.64087	0.384839	0.0377746	0.0504061
Cd81	479.36	336.95	302.9	373.07	76.4331	734.25	576.75	783.3	698.1	88.113	289.67	242.3	263.06	265.01	19.3878	1.87123	0.0528067	0.710349	0.132304	0.379616	0.0151599
Ceacam1	81.23	153.16	123.96	119.45	29.538	602.81	666.93	552.97	607.57	46.6456	197.73	260.18	249.06	235.657	27.1997	5.0864	0.0036672	1.97285	0.00201272	0.387868	0.00825657
Ckap4	53.15	68.41	64.98	62.18	6.53692	140.33	125.85	116.15	127.443	9.93553	47.45	56.6	51.01	51.6867	3.76599	2.04959	0.0277623	0.831243	0.0514375	0.405566	0.0127689
Cldn12	123.35	120.49	117.96	120.6	2.20183	120.56	88.2	116.15	108.303	14.3288	55.36	47.67	43.01	48.68	5.0922	0.898038	0.343872	0.403648	0.00081858	0.449478	0.0260598
Cldn15	23.07	45.95	40.99	36.67	9.82753	134.4	140.72	92.33	122.483	21.4772	58.33	54.62	66.02	59.6567	4.74763	3.34015	0.0408079	1.62685	0.0972161	0.487059	0.0767461
Coro2a	1979.62	1470.33	1534.5	1661.48	226.477	1768.91	1358.63	1982.57	1703.37	258.904	676.22	674.28	632.14	660.88	20.3377	1.02521	0.857069	0.397765	0.0230149	0.387984	0.0329012
Csprs	4.01	1.02	5	3.34333	1.69183	94.87	105.04	125.09	108.333	12.5551	0	8.94	12	6.98	5.09125	32.4028	0.00641824	2.08774	0.44283	0.0644308	0.00334777
Dab2ip	18.05	11.23	12	13.76	3.04973	87.95	121.89	106.23	105.357	13.8697	31.64	24.83	30.01	28.8267	2.90336	7.65673	0.0163009	2.09496	0.00940643	0.27361	0.0228252
Diap1	337.96	217.49	174.94	243.463	69.0403	298.44	290.36	265.07	284.623	14.2143	58.33	64.55	67.02	63.3	3.65613	1.16906	0.417818	0.259998	0.0726457	0.222399	0.00309784
Dnmt3b	246.7	252.2	246.92	248.607	2.54246	128.47	98.11	97.29	107.957	14.509	48.44	52.63	47.01	49.36	2.3848	0.434247	0.00637463	0.198547	6.37314e-06	0.45722	0.0323655
Dsp	3.01	22.46	15.99	13.82	8.08733	172.94	180.36	162.82	172.04	7.1889	4.94	6.95	5	5.63	0.933702	12.4486	0.00177261	0.407381	0.257563	0.0327249	0.000753366
Ear11	17.05	59.22	30.99	35.7533	17.5422	332.04	444.95	222.38	333.123	90.8671	76.12	40.72	78.02	64.9533	17.1531	9.31727	0.0345884	1.81671	0.349413	0.194983	0.0705424
EG625603	88.25	107.21	91.97	95.81	8.20283	253.97	296.3	209.47	253.247	35.4519	117.65	102.28	89.02	102.983	11.6987	2.64322	0.0174552	1.07487	0.58524	0.406652	0.0214204
Ela2	45.13	272.62	159.95	159.233	92.8738	567.24	721.43	445.76	578.143	112.806	55.36	156.9	140.03	117.43	44.4272	3.63079	0.0266822	0.737471	0.385701	0.203116	0.0281449
ENSMUSG00000051554	63.18	62.28	57.98	61.1467	2.26912	102.77	132.79	118.14	117.9	12.2568	56.35	53.62	54.01	54.66	1.20557	1.92815	0.0246905	0.893916	0.0415261	0.463613	0.021673
Etf1	218.62	215.44	171.94	202	21.2952	509.92	474.68	490.43	491.677	14.4137	175.98	198.61	189.04	187.877	9.27521	2.43404	0.00347597	0.930083	0.500022	0.382114	0.00302572
F7	31.09	64.33	48.98	48.1333	13.5834	251.01	246.75	212.45	236.737	17.2611	107.76	75.47	96.02	93.0833	13.3449	4.91835	0.00764544	1.93386	0.141021	0.393194	0.0119339
Fcgr1	41.12	54.12	45.98	47.0733	5.36324	195.67	157.57	230.32	194.52	29.7112	90.95	85.4	93.02	89.79	3.21717	4.13228	0.0247136	1.90745	0.0177895	0.461598	0.0307496
Fcnb	32.09	62.28	46.98	47.1167	12.3254	144.28	209.1	143.95	165.777	30.6345	34.6	44.69	41.01	40.1	4.16918	3.51843	0.0151017	0.851079	0.351631	0.241892	0.0231563
Fosl1	27.08	19.4	25.99	24.1567	3.39278	106.73	108.02	87.36	100.703	9.44985	30.65	30.79	24.01	28.4833	3.16364	4.16876	0.0107944	1.17911	0.380634	0.282844	0.00377083
G0s2	6.02	40.84	22.99	23.2833	14.2167	93.88	172.43	96.3	120.87	36.4718	4.94	14.9	14	11.28	4.49809	5.19127	0.0307288	0.484467	0.243295	0.0933234	0.0449265
Glipr2	18.05	23.48	20.99	20.84	2.21932	134.4	131.8	150.9	139.033	8.45787	66.24	60.58	70.02	65.6133	3.87926	6.67147	0.00282935	3.14843	0.00729172	0.471925	0.00271467
Gm962, Ap5b1	222.63	275.69	275.91	258.077	25.0647	394.3	416.21	404.06	404.857	8.96244	175.98	164.85	189.04	176.623	9.886	1.56875	0.00769102	0.684383	0.0490056	0.436261	0.00257434
Gt(ROSA)26Sor	254.72	212.38	167.94	211.68	35.4312	222.35	201.17	205.5	209.673	9.1364	100.84	102.28	101.02	101.38	0.640625	0.99052	0.931629	0.47893	0.0480921	0.483514	0.00392259
Gtf2ird1	80.23	83.73	81.97	81.9767	1.42888	105.74	118.92	86.37	103.677	13.3683	7.91	2.98	2	4.29667	2.58615	1.26471	0.139642	0.0524133	0.00119654	0.0414429	0.00836419
Hba-a1	448.27	418.64	498.84	455.25	33.1114	263.85	356.75	259.11	293.237	44.9524	83.05	94.34	94.02	90.47	5.24836	0.644122	0.091053	0.198726	0.00403615	0.308522	0.0214224
Hist1h4i	408.16	207.28	226.93	280.79	90.4208	378.49	348.82	430.86	386.057	33.9174	102.82	102.28	101.02	102.04	0.754188	1.37489	0.270699	0.363403	0.106662	0.264314	0.0073035
Hist2h3c1	282.8	212.38	240.92	245.367	28.9203	353.78	325.04	347.47	342.097	12.3329	112.7	130.09	134.03	125.607	9.26705	1.39423	0.0175744	0.511914	0.0445268	0.367167	0.00381136
Hmgn1	1011.87	942.44	1000.67	984.993	30.4352	1429.95	1388.36	1425.62	1414.64	18.669	666.34	649.45	709.16	674.983	25.131	1.4362	0.000379587	0.685267	0.00326778	0.47714	0.000338709
Hrasls3	196.56	165.41	195.94	185.97	14.5403	125.5	121.89	124.1	123.83	1.48609	79.09	56.6	50.01	61.9	12.4493	0.66586	0.0217306	0.332849	0.0080681	0.499879	0.0169429
Hsd11b1	181.52	302.23	270.91	251.553	51.1451	1202.66	1421.06	1319.39	1314.37	89.2321	488.38	542.2	523.12	517.9	22.2798	5.22502	0.000748697	2.05881	0.0059074	0.394029	0.00353937
Htatip2	422.2	278.75	261.91	320.953	71.9215	474.34	671.88	469.58	538.6	94.2632	242.21	213.51	223.05	226.257	11.9341	1.67813	0.157893	0.704952	0.160394	0.420083	0.0506887
Ifitm6	211.6	212.38	192.94	205.64	8.9859	255.95	241.8	352.43	283.393	49.1569	94.91	95.33	102.02	97.42	3.25721	1.3781	0.199022	0.473741	0.00632909	0.343762	0.0291941
Igh-6	41.12	90.87	88.97	73.6533	23.0176	87.95	163.51	118.14	123.2	31.0541	14.83	16.88	20	17.2367	2.12566	1.6727	0.0591938	0.234024	0.0650118	0.139908	0.0390548
Il1r2	28.08	84.75	71.98	61.6033	24.2711	610.72	616.39	618.5	615.203	3.28514	101.83	130.09	124.03	118.65	12.1481	9.98653	0.000747291	1.92603	0.0218486	0.192863	0.000176826
Il1rap	17.05	26.55	21.99	21.8633	3.87939	130.44	131.8	131.05	131.097	0.556197	9.89	3.97	13	8.95333	3.74551	5.99619	0.000463069	0.409514	0.117451	0.0682957	0.000576308
Itgb2l	21.06	46.97	40.99	36.34	11.077	165.03	212.07	151.89	176.33	25.8351	30.65	51.64	53.01	45.1	10.233	4.85223	0.0124571	1.24106	0.0558558	0.25577	0.0179792
Kcnn4	3.01	15.32	15	11.11	5.72905	108.7	133.78	83.39	108.623	20.5717	1.98	1.99	6	3.32333	1.89269	9.77708	0.0229161	0.29913	0.163175	0.030595	0.0215683
Kctd17	43.12	6.13	1	16.75	18.7637	151.2	126.85	163.81	147.287	15.3405	13.84	9.93	9	10.9233	2.09705	8.79323	0.0156858	0.652139	0.670087	0.0741638	0.00638554
Krt80	109.31	113.34	107.96	110.203	2.28541	296.47	258.65	313.72	289.613	22.9991	96.89	84.41	96.02	92.44	5.68917	2.62799	0.00978167	0.838813	0.086258	0.319184	0.00406095
Lbp	79.22	161.33	159.95	133.5	38.3859	251.99	292.34	277.98	274.103	16.6993	121.6	140.02	136.03	132.55	7.91231	2.05321	0.0135158	0.992884	0.969027	0.483577	0.00199609
LOC640441 ; Thbs1	20.06	41.86	26.99	29.6367	9.09445	329.08	490.53	341.51	387.04	73.3542	29.66	21.85	25.01	25.5067	3.2077	13.0595	0.0159329	0.860646	0.67896	0.0659019	0.021435
Ltb4dh	262.75	132.74	129.96	175.15	61.953	465.45	646.12	465.61	525.727	85.131	132.48	104.27	114.03	116.927	11.6974	3.00158	0.0600264	0.66758	0.249061	0.22241	0.0256341
Ltf	70.2	300.19	168.95	179.78	94.2048	454.58	607.47	350.45	470.833	105.556	97.88	199.6	171.04	156.173	42.8369	2.61894	0.0388768	0.868691	0.608165	0.331696	0.0451406
Mfng	220.63	310.4	330.89	287.307	47.8838	360.7	360.72	347.47	356.297	6.2414	126.54	136.05	123.03	128.54	5.50031	1.24013	0.20207	0.447397	0.0423492	0.360767	0.000197637
Mmp9	30.09	64.33	32.99	42.47	15.5026	336.98	389.45	283.93	336.787	43.0786	157.19	120.16	133.03	136.793	15.3499	7.92999	0.00570088	3.22094	0.0452302	0.406172	0.030317
Mtm1	277.79	340.01	305.9	307.9	25.4405	480.27	308.19	398.1	395.52	70.275	175.98	196.62	174.04	182.213	10.2178	1.28457	0.324744	0.591794	0.00958386	0.460693	0.062311
Mtus1	44.13	79.64	70.98	64.9167	15.1176	248.04	339.91	229.33	272.427	48.3254	98.86	123.14	141.03	121.01	17.2816	4.19656	0.0195873	1.86408	0.0183019	0.444193	0.0551259
Myct1	255.73	257.31	262.91	258.65	3.08056	252.98	340.9	267.06	286.98	38.5581	65.25	88.38	83.02	78.8833	9.88545	1.10953	0.414018	0.304981	0.00119552	0.274874	0.0112271
Ndrg1	221.63	189.92	159.95	190.5	25.1841	488.18	772.96	579.78	613.64	118.701	234.31	249.26	215.05	232.873	14.0031	3.22121	0.0436073	1.22243	0.104569	0.379495	0.0397853
Nebl	114.32	79.64	87.97	93.9767	14.7814	594.91	642.15	612.54	616.533	19.4913	76.12	104.27	101.02	93.8033	12.5742	6.56049	0.00204543	0.998156	0.993651	0.152146	0.000226038
Neil3	108.31	111.3	128.96	116.19	9.11189	211.48	275.49	202.53	229.833	32.4902	76.12	83.42	90.02	83.1867	5.67705	1.97808	0.0509374	0.715954	0.00937693	0.361943	0.0250364
Nudt4	98.28	147.03	162.95	136.087	27.5121	171.95	152.61	162.82	162.46	7.89962	84.03	67.53	61.01	70.8567	9.6878	1.1938	0.38171	0.520673	0.131298	0.436148	0.00316871
Nupr1	200.57	171.54	185.94	186.017	11.8516	203.57	224.95	258.12	228.88	22.4427	110.73	110.23	110.02	110.327	0.297807	1.23043	0.173644	0.593101	0.0116358	0.482028	0.017876
Olfml2b	13.04	19.4	11	14.48	3.57726	109.69	136.76	88.36	111.603	19.8055	4.94	12.91	18	11.95	5.37476	7.70741	0.0138478	0.825276	0.64997	0.107076	0.0237868
Oosp1	53.15	32.67	36.99	40.9367	8.81437	118.59	130.81	130.05	126.483	5.59005	49.43	66.53	58.01	57.99	6.98106	3.08973	0.0138129	1.41658	0.262071	0.458479	0.00109155
Papss2	46.13	18.38	18.99	27.8333	12.9401	112.66	122.88	128.07	121.203	6.40185	14.83	12.91	16	14.58	1.27381	4.35461	0.0202279	0.523832	0.280726	0.120294	0.0017282
Pcolce	57.16	14.3	7	26.1533	22.1266	105.74	127.84	102.26	111.947	11.3277	25.7	21.85	26.01	24.52	1.89221	4.2804	0.0472467	0.937548	0.92461	0.219033	0.0112354
Pf4	527.5	713.72	572.81	604.677	79.2931	829.12	1048.45	968.94	948.837	90.6625	476.52	402.18	531.12	469.94	52.8448	1.56916	0.00640978	0.777176	0.267108	0.49528	0.0316114
Phlda2	138.39	77.6	87.97	101.32	26.5521	192.7	163.51	164.8	173.67	13.4665	44.49	41.71	38.01	41.4033	2.65432	1.71407	0.016441	0.408639	0.0755136	0.238402	0.00373007
Pkp2	98.28	65.35	56.98	73.5367	17.8267	135.39	133.78	141.97	137.047	3.54283	30.65	19.86	22.01	24.1733	4.66305	1.86365	0.045551	0.328725	0.0359789	0.176388	0.00153315
Ppbp	125.36	463.56	152.95	247.29	153.34	689.78	814.58	886.55	796.97	81.2904	141.37	134.06	164.04	146.49	12.7635	3.22282	0.0382377	0.592381	0.471058	0.183809	0.00644007
Pscdbp	907.58	951.63	989.68	949.63	33.547	2063.4	2113.76	2032.2	2069.79	33.6016	730.6	771.6	747.17	749.79	16.8404	2.17957	0.0012014	0.78956	0.0112253	0.362255	0.000179571
Ptgs1	121.34	358.39	354.88	278.203	110.928	422.96	410.26	362.36	398.527	26.094	167.08	208.54	200.04	191.887	17.8809	1.4325	0.319243	0.689735	0.321292	0.48149	0.0167923
Rangrf	118.34	125.59	120.96	121.63	2.99748	168.99	107.03	140.97	138.997	25.3335	33.61	37.74	39.01	36.7867	2.3053	1.14278	0.47719	0.302447	0.000403186	0.264659	0.0331221
Rbm3	103.29	84.75	84.97	91.0033	8.68845	111.67	96.13	110.2	106	7.0049	35.59	51.64	52.01	46.4133	7.65474	1.16479	0.101788	0.510018	0.0610671	0.437862	0.022758
Rhou	10.03	27.57	19.99	19.1967	7.18261	241.12	357.74	201.53	266.797	66.3067	24.72	25.82	31.01	27.1833	2.74287	13.8981	0.0297569	1.41604	0.250113	0.101888	0.0378886
Rps19bp1	193.55	188.9	187.94	190.13	2.44986	424.93	305.22	367.33	365.827	48.883	174	186.69	183.04	181.243	5.33417	1.92409	0.0340299	0.95326	0.24085	0.495435	0.040302
Scarb1	208.59	222.59	199.93	210.37	9.33614	281.64	307.2	265.07	284.637	17.3295	131.49	146.97	149.03	142.497	7.82819	1.35303	0.00574468	0.677362	0.0153147	0.500627	0.0087326
Scd2	420.19	376.77	351.88	382.947	28.2274	208.51	208.11	223.37	213.33	7.10123	69.2	68.52	71.02	69.58	1.0554	0.557075	0.0194609	0.181696	0.00421357	0.326161	0.000893906
Scnn1a	36.1	61.26	49.98	49.1133	10.2898	102.77	150.63	97.29	116.897	23.9578	30.65	30.79	41.01	34.15	4.85109	2.38014	0.0306811	0.695331	0.195793	0.292138	0.0493777
Serpinf1	42.12	10.21	12	21.4433	14.6389	106.73	154.59	103.25	121.523	23.4248	21.75	27.81	26.01	25.19	2.54102	5.66718	0.0507466	1.17472	0.786164	0.207285	0.0245742
Sla	110.31	140.91	136.96	129.393	13.59	281.64	319.09	346.48	315.737	26.5768	143.35	137.04	165.04	148.477	11.992	2.44013	0.00395636	1.14748	0.240727	0.470255	0.00741761
Slfn4	28.08	55.14	36.99	40.07	11.2598	257.92	270.54	214.44	247.633	24.03	46.47	60.58	94.02	67.0233	19.9397	6.18002	0.00561769	1.67266	0.224099	0.270656	0.0266654
Sorl1	60.17	109.25	74.98	81.4667	20.5551	116.61	169.46	129.06	138.377	22.5593	0.99	1.99	1	1.32667	0.469065	1.69857	0.000982459	0.0162848	0.0300602	0.00958736	0.0127552
Speg	147.42	52.07	28.99	76.16	51.2618	83.01	100.09	138.99	107.363	23.4253	42.51	30.79	46.01	39.77	6.5086	1.40971	0.603232	0.52219	0.418501	0.370424	0.0468783
St3gal1	86.24	74.54	77.97	79.5833	4.91085	213.46	227.92	232.31	224.563	8.0532	110.73	112.21	103.02	108.653	4.02893	2.82174	0.00373417	1.36528	0.0212161	0.483843	0.00434778
Stab1	84.24	57.18	59.98	67.1333	12.1501	571.19	574.77	418.95	521.637	72.6251	160.16	194.64	157.04	170.613	17.0371	7.77016	0.0112319	2.54141	0.0291125	0.327073	0.0163481
Stfa2l1	219.62	1178.31	665.78	687.903	391.696	2754.16	2951.13	2815.5	2840.26	82.2971	1151.76	1491.56	1478.33	1373.88	157.158	4.12887	0.0102769	1.9972	0.0685808	0.483717	0.00272053
Stfa3	44.13	596.3	368.88	336.437	226.587	1781.76	2159.34	1457.39	1799.5	286.844	779.04	611.72	782.18	724.313	79.6258	5.34869	0.0171213	2.1529	0.203337	0.402509	0.0516964
Syde2	530.51	286.92	270.91	362.78	118.783	440.75	368.64	436.82	415.403	33.1056	2.97	0.99	2	1.98667	0.808387	1.14506	0.556628	0.00547623	0.0496297	0.01	0.00305404
Tarbp2	96.27	107.21	115.96	106.48	8.05497	257.92	261.62	209.47	243.003	23.7597	118.64	101.29	114.03	111.32	7.33774	2.28215	0.0241468	1.04545	0.638976	0.458101	0.0204242
Tcfec	186.53	315.51	285.91	262.65	55.1648	842.95	999.9	736.64	859.83	108.136	344.04	268.12	346.08	319.413	36.2794	3.27367	0.0148792	1.21612	0.438653	0.371484	0.0329897
Tcrb-V8	175.5	133.76	197.93	169.063	26.5897	144.28	109.01	167.78	140.357	24.1526	18.78	18.87	24.01	20.5533	2.44451	0.830202	0.0048299	0.121572	0.0136455	0.146436	0.0168299
Tcrg-C ; Tcrg-V1	339.96	155.2	148.95	214.703	88.6066	184.8	104.05	196.57	161.807	41.1218	15.82	11.92	11	12.9133	2.08936	0.753629	0.461606	0.060145	0.0809547	0.0798072	0.0353973
Tgfbi	60.17	47.99	57.98	55.38	5.30145	126.49	197.2	156.86	160.183	28.9627	27.68	18.87	28.01	24.8533	4.233	2.89244	0.0490642	0.448778	0.00109692	0.155156	0.0281144
Thbs1	38.11	119.46	84.97	80.8467	33.3387	1136.45	1424.04	1134.74	1231.74	135.976	42.51	37.74	48.01	42.7533	4.19624	15.2355	0.00457464	0.52882	0.265239	0.0347096	0.00681736
Tmem141	111.32	24.51	22.99	52.94	41.2856	122.54	101.08	126.08	116.567	11.0457	22.74	10.92	13	15.5533	5.1522	2.20186	0.145069	0.293792	0.281862	0.133429	0.00429852
Tnrc6b	140.4	158.26	131.96	143.54	10.9641	256.94	271.53	239.26	255.91	13.1943	108.75	130.09	127.03	121.957	9.42171	1.78285	0.000578992	0.849635	0.123617	0.476561	0.00671814
Tox	201.57	284.88	175.94	220.797	46.5061	118.59	68.38	130.05	105.673	26.7822	2.97	0	4	2.32333	1.69581	0.4786	0.156357	0.0105225	0.0234845	0.021986	0.0282294
Traf3ip3	215.61	249.14	286.91	250.553	29.1253	147.24	205.13	158.84	170.403	25.0079	84.03	75.47	79.02	79.5067	3.51151	0.680108	0.0848863	0.317324	0.0162408	0.466579	0.0450157
Trib3	179.51	177.67	160.95	172.71	8.34944	260.89	260.63	351.44	290.987	42.7471	69.2	82.42	82.02	77.88	6.13986	1.68483	0.0819167	0.450929	0.00900675	0.267641	0.0173293
Tspan8	0	0	0	0		135.39	194.23	168.77	166.13	24.0938	0	0	0	0			0.0103537				0.0103537
Wdr67	153.44	160.31	158.95	157.567	2.97035	308.32	285.4	348.46	314.06	26.0621	109.74	131.08	120.03	120.283	8.71386	1.99319	0.0138543	0.763381	0.0127847	0.382995	0.0121187
Wiz	270.77	695.34	810.73	592.28	232.171	1340.02	1036.56	1225.08	1200.55	125.095	314.38	330.69	282.06	309.043	20.2086	2.027	0.119403	0.521786	0.237887	0.257417	0.0113592
Xpc	606.72	374.73	387.87	456.44	106.399	737.21	951.34	694.94	794.497	112.24	228.37	253.23	275.06	252.22	19.0745	1.74064	0.121064	0.552581	0.143707	0.317459	0.0221309
