# Supplementary material for: Proteomic and transcriptomic characterisation of FIA10, a novel murine leukemic cell line that metastasizes into the brain
Source: PLoS One. 2024 Jan 12;19(1):e0295641. doi: 10.1371/journal.pone.0295641 (PMC10786371; doi:10.1371/journal.pone.0295641)
Supplement: S3 Table — (XLSX) [file pone.0295641.s008.xlsx]

## Sheet: Blatt1
				MW	STD				MW	STD				MW	STD		T-Test		T-Test		T-Test
Gene name	FDCP-Mix	FDCP-Mix	FDCP-Mix	FDCP-Mix	FDCP-Mix	FIA18	FIA18	FIA18	FIA18	FIA18	FIA10	FIA10	FIA10	FIA10	FIA10	FIA18/FDCP-Mix	FIA18/FDCP-Mix	FIA10/FDCP-Mix	FIA10/FDCP-Mix	FIA10/FIA18	FIA10/FIA18
Acot1	259.74	240.97	197.93	232.88	25.8741	3.95	9.91	5.96	6.60667	2.47575	407.32	448.86	413.09	423.09	18.3738	0.0283694	0.00667374	1.81677	0.0124431	64.0399	0.000733466
Acot2	110.31	134.78	110.96	118.683	11.3852	39.53	59.46	46.66	48.55	8.24541	202.67	227.41	226.05	218.71	11.3556	0.409072	0.00207226	1.8428	0.00562241	4.50484	0.000801201
Acsl4	422.2	516.66	412.86	450.573	46.8856	311.29	294.32	308.75	304.787	7.47334	696.99	593.84	659.15	649.993	42.6057	0.676442	0.0626864	1.44259	0.0837922	2.13262	0.00520925
Acss1	14.04	41.86	44.99	33.63	13.911	20.75	27.75	16.88	21.7933	4.49857	128.52	114.2	126.03	122.917	6.24688	0.648033	0.362516	3.65497	0.020074	5.6401	0.00523782
Actr3b	404.15	481.94	493.84	459.977	39.7732	81.03	41.62	92.33	71.66	21.7367	263.97	182.72	204.05	216.913	34.3947	0.155791	0.00778771	0.471575	0.0421003	3.02698	0.0196441
Acvr1	15.04	7.15	6	9.39667	4.01796	17.79	24.78	25.81	22.7933	3.56279	101.83	101.29	101.02	101.38	0.336749	2.42568	0.12968	10.7889	0.000803576	4.44779	0.00122438
AF251705	87.25	118.44	102.97	102.887	12.7334	103.76	92.16	119.13	105.017	11.0463	292.63	281.03	354.08	309.247	32.0537	1.0207	0.894565	3.0057	0.0149953	2.94474	0.0056089
Akap11	218.62	229.74	205.93	218.097	9.72743	68.19	66.4	61.55	65.38	2.80508	154.23	186.69	199.04	179.987	18.8977	0.299775	0.00133783	0.825261	0.151142	2.75293	0.0169676
Alcam	24.07	46.97	34.99	35.3433	9.35222	29.65	22.79	33.75	28.73	4.52145	142.36	134.06	177.04	151.153	18.6156	0.812883	0.538983	4.27671	0.0183642	5.26117	0.00719613
Aldoc	13.04	206.25	166.95	128.747	83.3752	10.87	6.94	10.92	9.57667	1.86452	362.83	368.42	374.08	368.443	4.59282	0.0743838	0.184574	2.86177	0.0514158	38.473	9.44129e-05
Alox15	12.03	6.13	7	8.38667	2.60059	6.92	7.93	18.86	11.2367	5.40626	146.32	123.14	137.03	135.497	9.5251	1.33983	0.621413	16.1562	0.00166784	12.0584	0.00373755
Atp6v0d2	78.22	110.27	54.98	81.1567	22.6674	38.54	48.56	37.73	41.61	4.92551	414.24	390.27	477.11	427.207	36.6187	0.512712	0.0911565	5.26398	0.0139694	10.2669	0.0054661
Atrnl1	33.09	37.78	36.99	35.9533	2.05021	1.98	2.97	0	1.65	1.23475	103.81	92.35	109.02	101.727	6.96311	0.0458928	0.00249368	2.82941	0.00720766	61.6525	0.00327012
Avpi1	108.31	108.23	108.96	108.5	0.326905	95.86	94.14	125.09	105.03	14.2019	678.2	813.31	764.17	751.893	55.8374	0.968018	0.75739	6.92989	0.00374243	7.15884	0.00374376
BC004044	51.15	121.51	60.98	77.88	31.111	12.85	7.93	14.89	11.89	2.92137	161.15	104.27	135.03	133.483	23.2469	0.152671	0.109964	1.71396	0.279772	11.2265	0.0149127
BC023829	171.49	166.43	172.94	170.287	2.79058	1.98	0.99	0.99	1.32	0.46669	174.99	189.67	190.04	184.9	7.00906	0.00775163	0.000126264	1.08582	0.129149	140.076	0.000828089
BC023892	398.13	277.73	245.92	307.26	65.554	230.25	291.35	208.48	243.36	35.0786	520.02	651.44	627.14	599.533	57.0929	0.792033	0.358547	1.95122	0.0755117	2.46357	0.0107666
Bmi1	262.75	197.07	200.93	220.25	30.0933	84	80.27	88.36	84.21	3.30607	186.85	203.57	184.04	191.487	8.62088	0.382338	0.0238414	0.869406	0.361515	2.27392	0.00589713
Bphl	273.78	330.82	374.88	326.493	41.3871	97.83	110	183.66	130.497	37.9191	261.99	266.14	267.06	265.063	2.20539	0.399692	0.00448563	0.811849	0.157456	2.03119	0.0345621
Casp1	258.73	340.01	321.89	306.877	34.8392	151.2	225.94	167.78	181.64	32.0478	354.92	386.3	368.08	369.767	12.8662	0.591899	0.0132476	1.20494	0.0634895	2.03571	0.00542912
Ccdc122	77.22	81.68	89.97	82.9567	5.28287	68.19	51.53	74.46	64.7267	9.67616	125.56	123.14	146.03	131.577	10.2677	0.780247	0.100095	1.58609	0.00743886	2.0328	0.00498995
Ccl17	13.04	13.27	24.99	17.1	5.57986	20.75	11.89	20.85	17.83	4.20041	163.12	85.4	89.02	112.513	35.8148	1.04269	0.857281	6.57973	0.0736509	6.31034	0.0581777
Ccl2	198.56	411.49	186.94	265.663	103.224	14.82	11.89	27.8	18.17	6.9137	399.41	390.27	640.14	476.607	115.696	0.0683948	0.0834965	1.79403	0.263625	26.2304	0.0270524
Ccl3	367.04	504.41	384.87	418.773	60.9902	551.43	459.81	780.32	597.187	134.789	1859.62	1159.88	1249.28	1422.93	310.938	1.42604	0.295437	3.39784	0.0574052	2.38272	0.0808799
Ccl4	120.34	186.85	124.96	144.05	30.3229	92.89	76.31	115.16	94.7867	15.917	932.28	500.5	597.13	676.637	185.022	0.658012	0.253604	4.69723	0.0684371	7.13852	0.0463644
Ccl5	28.08	70.45	64.98	54.5033	18.8171	22.73	21.8	18.86	21.13	1.64942	349.98	192.65	274.06	272.23	64.2427	0.387683	0.14045	4.99474	0.0638245	12.8836	0.0309023
Ccr5	78.22	87.81	71.98	79.3367	6.51063	85.98	99.1	112.18	99.0867	10.6961	199.7	175.77	223.05	199.507	19.3025	1.24894	0.194542	2.51468	0.0222484	2.01346	0.0137616
Ccrl2	42.12	62.28	50.98	51.7933	8.25035	76.09	130.81	100.27	102.39	22.3896	274.84	163.85	210.05	216.247	45.5228	1.9769	0.0368988	4.17518	0.0493568	2.11199	0.140509
Cd200r3	470.33	154.18	170.94	265.15	145.245	121.55	176.39	137	144.98	23.0885	503.21	521.35	485.11	503.223	14.7949	0.546785	0.407228	1.89788	0.148647	3.47098	0.00107287
Cd274	84.24	122.53	104.97	103.913	15.6497	109.69	146.67	134.02	130.127	15.346	443.9	371.4	431.1	415.467	31.595	1.25226	0.00312105	3.9982	0.0109042	3.19279	0.0124543
Cd34	287.82	334.91	443.85	355.527	65.3459	0.99	3.96	3.97	2.97333	1.40243	235.29	259.19	315.07	269.85	33.4309	0.00836318	0.0162393	0.759015	0.062905	90.7567	0.00729661
Cd74	608.73	1258.97	1506.51	1124.74	378.608	396.28	308.19	473.55	392.673	67.5561	1824.03	1379.34	1573.35	1592.24	182.035	0.349125	0.107002	1.41566	0.337947	4.05487	0.0089714
Cd9	548.56	628.97	553.82	577.117	36.7287	156.14	238.83	198.55	197.84	33.7618	1253.59	966.24	1129.25	1116.36	117.664	0.342808	0.00100309	1.93437	0.0376474	5.64274	0.0132989
Cebpa	128.36	120.49	148.95	132.6	11.9993	57.32	68.38	66.52	64.0733	4.83532	197.73	229.39	224.05	217.057	13.8388	0.483208	0.0162456	1.63693	0.0206656	3.38763	0.00172734
Chst11	531.51	431.91	430.86	464.76	47.2013	318.21	257.65	312.72	296.193	27.3463	623.83	622.64	620.14	622.203	1.53775	0.637304	0.0258079	1.33876	0.0402166	2.10067	0.00355753
Clec4n	294.84	432.93	279.91	335.893	68.8855	168	223.96	212.45	201.47	24.1288	1452.3	1129.1	1375.31	1318.9	137.843	0.599804	0.0818708	3.92655	0.0209419	6.5464	0.00985985
Clec7a	158.45	288.96	180.94	209.45	56.9668	186.77	227.92	238.27	217.653	22.2428	1182.4	963.26	1255.28	1133.65	124.101	1.03917	0.83927	5.41249	0.0180265	5.2085	0.00962858
Col22a1	13.04	11.23	12	12.09	0.741665	19.76	30.72	12.91	21.13	7.33515	117.65	103.28	96.02	105.65	8.98803	1.74773	0.241243	8.73863	0.00407606	5	0.00746967
Cp	77.22	110.27	94.97	94.1533	13.505	19.76	20.81	16.88	19.15	1.66138	178.94	80.44	115.03	124.803	40.802	0.203392	0.015237	1.32553	0.507927	6.51715	0.0676933
Cpne7	50.14	65.35	72.98	62.8233	9.49401	38.54	42.61	39.71	40.2867	1.71087	101.83	136.05	128.03	121.97	14.6127	0.641269	0.0691673	1.94148	0.00966577	3.02755	0.0127555
Crip1	25.07	3.06	18.99	15.7067	9.28063	1.98	3.96	4.96	3.63333	1.23831	114.68	110.23	122.03	115.647	4.86558	0.231324	0.226449	7.3629	0.00280142	31.8294	0.000783162
Csf1	16.05	35.74	16.99	22.9267	9.06852	30.63	42.61	34.75	35.9967	4.96962	154.23	120.16	142.03	138.807	14.0945	1.57008	0.0560908	6.05438	0.0189456	3.8561	0.0167605
Csf1r	95.27	101.08	101.97	99.44	2.97094	40.52	53.51	59.57	51.2	7.94681	171.03	143	176.04	163.357	14.5389	0.514883	0.00546493	1.64277	0.0284092	3.19056	0.0113216
Csf2	0	0	0	0	0	245.08	229.91	242.24	239.077	6.58469	1230.85	1464.75	1415.32	1370.31	100.654	#DIV/0!	0.00037907	#DIV/0!	0.00268687	5.73166	0.00435337
Csf2ra	65.19	151.12	106.97	107.76	35.0852	348.84	335.94	323.64	336.14	10.2888	800.79	721.95	779.17	767.303	33.2621	3.11934	0.0158766	7.12048	0.00525142	2.28269	0.00273627
Cst7	288.82	149.07	159.95	199.28	63.47	195.67	165.49	189.62	183.593	13.0371	763.22	700.1	686.15	716.49	33.5303	0.921283	0.725916	3.59539	0.0018994	3.90259	0.00147941
Ctsb	648.84	1201.79	1154.62	1001.75	250.287	751.05	712.51	881.58	781.713	72.348	1904.1	1813.31	1970.44	1895.95	64.4064	0.780348	0.330855	1.89264	0.0422699	2.42538	0.000312774
Ctso	125.36	137.84	155.95	139.717	12.5586	68.19	66.4	86.37	73.6533	9.02169	169.06	177.76	168.04	171.62	4.36156	0.527162	0.00456513	1.22834	0.0852928	2.3301	0.00778168
Ctss	786.23	963.88	807.73	852.613	79.1655	350.82	252.7	405.05	336.19	63.0511	1603.56	1718.97	1891.42	1737.98	118.285	0.394305	0.0340673	2.03842	0.012709	5.16965	0.0028316
Cxcl2	33.09	71.47	29.99	44.85	18.8657	361.69	183.33	336.55	293.857	78.8252	1497.78	758.69	1081.24	1112.57	302.544	6.55199	0.068702	24.8065	0.0415088	3.7861	0.0387578
Cyp4f18	36.1	21.44	33.99	30.51	6.47105	70.16	72.34	80.41	74.3033	4.40883	222.44	183.71	190.04	198.73	16.9635	2.43538	0.012965	6.5136	0.00300106	2.67458	0.0123127
D12Ertd647e	231.66	105.17	123.96	153.597	55.7296	37.55	44.59	58.57	46.9033	8.73589	106.77	100.3	126.03	111.033	10.9283	0.305367	0.134835	0.722889	0.410235	2.36728	0.00434394
Dab2	97.28	154.18	110.96	120.807	24.2504	7.91	14.86	9.93	10.9	2.91905	160.16	157.89	205.05	174.367	21.7162	0.0902268	0.0183268	1.44335	0.180692	15.9969	0.00950185
Dach1	2.01	22.46	10	11.49	8.4149	2.96	2.97	0.99	2.30667	0.931033	132.48	127.11	109.02	122.87	10.0358	0.200754	0.25994	10.6936	0.00747241	53.2673	0.0028554
Ddx3y	51.15	149.07	119.96	106.727	41.0562	0	1.98	0.99	0.99	0.808332	134.45	130.09	135.03	133.19	2.20478	0.00927603	0.0654798	1.24795	0.471657	134.535	0.000240005
Decr1	165.47	169.5	161.95	165.64	3.08462	16.8	17.84	11.91	15.5167	2.5854	144.34	146.97	150.03	147.113	2.32514	0.0936771	3.31325e-05	0.888151	0.030785	9.48099	0.00062589
Degs1	232.66	377.79	321.89	310.78	59.7676	213.46	273.51	260.11	249.027	25.7375	716.76	644.49	629.14	663.463	38.2039	0.801296	0.12841	2.13483	0.0339971	2.66423	0.0113013
Dhx40	47.13	93.94	83.97	75.0133	20.1322	50.4	62.43	51.62	54.8167	5.40643	111.72	120.16	108.02	113.3	5.0805	0.730759	0.227403	1.5104	0.100713	2.06689	0.000630657
Dsc2	0	1.02	2	1.00667	0.816551	0	0.99	0	0.33	0.46669	106.77	168.82	165.04	146.877	28.4017	0.327815	0.414055	145.904	0.0175765	445.081	0.017953
Ear1 ; Ear12	5.01	29.61	25.99	20.2033	10.8445	37.55	44.59	29.78	37.3067	6.0486	1323.78	1107.25	1167.26	1199.43	91.2779	1.84656	0.177628	59.3679	0.00372251	32.1506	0.00318136
Ear2	21.06	60.24	58.98	46.76	18.1799	69.18	99.1	47.65	71.9767	21.0973	178.94	128.1	152.03	153.023	20.7672	1.53928	0.305408	3.27253	0.0581694	2.12601	0.0897547
Egr2	11.03	23.48	12	15.5033	5.65424	18.78	14.86	19.86	17.8333	2.1482	181.91	99.3	119.03	133.413	35.2256	1.15029	0.711845	8.60546	0.0519456	7.48112	0.0409999
Egr3	31.09	44.93	26.99	34.3367	7.67535	75.11	29.73	79.42	61.42	22.4772	556.6	328.7	346.08	410.46	103.58	1.78876	0.331069	11.954	0.0379026	6.68284	0.0348078
Eif2s3y	210.6	623.87	489.84	441.437	172.153	2.96	0.99	0	1.31667	1.23029	509.15	520.36	547.12	525.543	15.9286	0.00298269	0.0694098	1.19053	0.546368	399.147	0.000529038
Emb	846.4	919.98	889.71	885.363	30.1957	120.56	154.59	134.02	136.39	13.9934	1225.9	1289.97	1336.3	1284.06	45.2642	0.15405	0.000252379	1.45032	0.00363554	9.4146	0.000622628
Emr4	29.08	32.67	28.99	30.2467	1.71395	13.83	16.85	15.88	15.52	1.25891	135.44	106.26	121.03	120.91	11.913	0.513114	0.00312296	3.99747	0.0107682	7.79059	0.0076908
Epx	11.03	7.15	5	7.72667	2.49528	9.88	6.94	10.92	9.24667	1.68541	803.76	747.77	799.18	783.57	25.3834	1.19672	0.563709	101.411	0.000515184	84.7408	0.000471804
Evl	53.15	59.22	42.99	51.7867	6.69563	13.83	12.88	20.85	15.8533	3.5544	146.32	109.24	137.03	130.863	15.7534	0.306128	0.0377651	2.52697	0.0321456	8.25463	0.00814917
Fabp5	881.5	1034.34	915.7	943.847	65.494	332.04	216.03	340.52	296.197	56.792	1088.48	1185.7	1317.3	1197.16	93.7662	0.313819	0.0170445	1.26838	0.0791815	4.04177	0.0063765
Fgl2	3.01	275.69	303.9	194.2	135.681	0.99	1.98	0	0.99	0.808332	298.57	343.6	346.08	329.417	21.8354	0.00509784	0.181775	1.69628	0.235085	332.744	0.00221336
Fgr	28.08	45.95	36.99	37.0067	7.29541	35.58	36.67	27.8	33.35	3.94959	127.53	115.19	140.03	127.583	10.141	0.901189	0.579466	3.44758	0.0137161	3.82559	0.0106387
Fmnl2	9.03	43.91	33.99	28.9767	14.6743	67.2	67.39	51.62	62.07	7.38967	243.2	204.57	227.05	224.94	15.8411	2.14207	0.120335	7.7628	0.011577	3.62397	0.0061635
Fpr1	14.04	36.76	38.99	29.93	11.2727	84	72.34	54.6	70.3133	12.0877	348.99	202.58	281.06	277.543	59.8233	2.34926	0.125949	9.27308	0.0368609	3.94724	0.0354134
Fpr-rs2	68.19	141.93	121.96	110.693	31.1405	176.89	132.79	130.05	146.577	21.4639	593.18	490.57	577.13	553.627	45.0667	1.32417	0.431798	5.00145	0.013137	3.77705	0.00411405
Gch1	95.27	64.33	49.98	69.86	18.8985	53.36	44.59	99.28	65.7433	23.9828	170.04	108.24	118.03	132.103	27.1214	0.941073	0.894601	1.89097	0.021918	2.00938	0.143703
Glb1	585.66	540.14	545.82	557.207	20.2527	501.03	529.18	575.81	535.34	30.838	1093.43	1166.83	1050.24	1103.5	48.1273	0.960757	0.581284	1.98041	0.00537407	2.06131	0.00725278
Gm2a	1040.95	1201.79	1232.6	1158.45	84.0294	273.74	338.91	301.8	304.817	26.6909	1624.32	1674.28	1677.38	1658.66	24.315	0.263125	0.00307561	1.4318	0.00708877	5.4415	7.49547e-05
Gpnmb	478.36	741.29	452.85	557.5	130.376	28.66	16.85	54.6	33.37	15.7671	1326.74	1491.56	1624.36	1480.89	121.737	0.0598565	0.0353507	2.6563	0.0184676	44.3778	0.00301012
Gpr137b-ps ; Gpr137b	131.37	152.14	103.97	129.16	19.7273	94.87	185.31	121.12	133.767	37.9895	249.14	271.1	298.07	272.77	20.0105	1.03567	0.847196	2.11188	0.0295445	2.03915	0.036729
H2-Aa	140.4	405.36	398.87	314.877	123.402	37.55	35.68	42.69	38.64	2.96379	360.85	217.48	276.06	284.797	58.8557	0.122715	0.086133	0.904471	0.834398	7.37051	0.0270708
H2-Ab1	142.4	245.05	262.91	216.787	53.1023	34.59	22.79	28.79	28.7233	4.81756	186.85	128.1	124.03	146.327	28.7025	0.132496	0.0429261	0.67498	0.347114	5.09435	0.0216011
H2-D1	87.25	132.74	139.95	119.98	23.33	53.36	72.34	65.52	63.74	7.85011	105.78	155.91	153.03	138.24	22.9828	0.531255	0.0418824	1.15219	0.0245638	2.16881	0.0214803
H2-D1 ; H2-K1	571.62	933.25	922.7	809.19	168.043	376.51	369.63	367.33	371.157	3.9001	827.49	992.05	866.19	895.243	70.2523	0.458677	0.069047	1.10635	0.444992	2.41204	0.00936343
H2-DMa	110.31	192.98	203.93	169.073	41.7917	49.41	47.57	48.65	48.5433	0.754954	142.36	123.14	129.03	131.51	8.0401	0.287114	0.0565607	0.777828	0.393688	2.70913	0.00387722
H2-Ea	283.81	485.01	530.83	433.217	107.29	75.11	72.34	68.5	71.9833	2.71028	313.4	183.71	257.06	251.39	53.0973	0.16616	0.0431828	0.580287	0.228437	3.49234	0.0398428
H2-Eb1	269.77	582.01	618.8	490.193	156.585	83.01	60.45	83.39	75.6167	10.7256	487.4	344.59	366.08	399.357	62.8712	0.154259	0.0679692	0.814692	0.615685	5.28133	0.0151648
H2-K1	447.27	753.54	756.75	652.52	145.14	314.25	278.46	270.03	287.58	19.17	833.42	816.29	859.19	836.3	17.6319	0.440722	0.0879271	1.28165	0.212877	2.90806	0.00145108
H2-M3	230.65	247.1	230.92	236.223	7.69175	123.53	85.22	144.94	117.897	24.7039	220.46	266.14	260.06	248.887	20.2534	0.49909	0.034643	1.05361	0.395267	2.11106	0.0359003
H2-Oa	201.57	185.83	197.93	195.11	6.72811	98.82	96.13	103.25	99.4	2.93552	221.45	219.46	233.05	224.653	5.99266	0.509456	0.00157449	1.15142	0.0259156	2.26009	0.000331856
Hck	30.09	68.41	59.98	52.8267	16.4415	16.8	16.85	11.91	15.1867	2.31704	217.5	170.8	188.04	192.113	19.2815	0.287481	0.0911661	3.63667	0.031154	12.6501	0.00577298
Hdc	45.13	35.74	42.99	41.2867	4.01821	28.66	36.67	32.76	32.6967	3.27038	239.25	253.23	211.05	234.51	17.5431	0.791943	0.233503	5.68004	0.00541466	7.17229	0.00345152
Hddc2	112.32	151.12	137.95	133.797	16.11	78.07	70.36	60.56	69.6633	7.16538	166.09	167.82	174.04	169.317	3.41376	0.520666	0.0504218	1.26548	0.0800717	2.4305	0.00551456
Hivep3	83.24	87.81	63.98	78.3433	10.3263	49.41	20.81	57.58	42.6	15.7647	211.57	101.29	139.03	150.63	45.7627	0.54376	0.178146	1.92269	0.161247	3.53592	0.0574198
Icam1	91.26	93.94	103.97	96.39	5.4704	84	79.28	108.21	90.4967	12.6726	365.79	222.44	243.05	277.093	63.2799	0.938859	0.395993	2.87471	0.061507	3.06192	0.0594708
Ifi202b	243.69	211.36	211.93	222.327	15.108	66.21	59.46	89.35	71.6733	12.7995	375.68	366.43	427.1	389.737	26.6884	0.322378	0.0109026	1.75299	0.0212351	5.43768	0.000961521
Ifi203	255.73	262.41	264.91	261.017	3.87506	4.94	15.86	17.87	12.89	5.68107	218.49	165.84	222.05	202.127	25.6997	0.0493838	2.91271e-05	0.774382	0.0894833	15.6809	0.0107859
Ifi205	648.84	589.15	602.8	613.597	25.5362	143.29	137.75	148.92	143.32	4.56018	580.33	570.01	582.13	577.49	5.33996	0.233574	0.0014058	0.941156	0.155748	4.02937	1.13228e-05
Ifi30	114.32	35.74	26.99	59.0167	39.2682	32.61	39.64	28.79	33.68	4.49365	369.75	394.24	367.08	377.023	12.2227	0.570686	0.463666	6.38842	0.0098133	11.1943	0.000269547
Igfbp7	754.14	488.07	575.81	606.007	110.701	116.61	116.94	134.02	122.523	8.13049	416.21	384.31	402.09	400.87	13.0517	0.202181	0.0261007	0.661494	0.0979305	3.27178	0.00145489
Ikbke	116.33	139.89	121.96	126.06	10.0458	202.58	165.49	191.6	186.557	15.5562	484.43	279.05	364.08	375.853	84.2583	1.4799	0.0790092	2.98154	0.0636083	2.01469	0.0616323
Il1rl1	441.25	158.26	163.95	254.487	132.082	189.74	255.67	219.4	221.603	26.9609	616.91	698.11	696.16	670.393	37.8268	0.870786	0.793156	2.6343	0.0742699	3.0252	0.00106581
Il1rn	17.05	56.16	24.99	32.7333	16.8793	59.29	69.37	54.6	61.0867	6.16221	287.69	140.02	206.05	211.253	60.3982	1.86619	0.0777431	6.45377	0.0804176	3.45826	0.0809667
Il3ra	88.25	102.11	122.96	104.44	14.2658	80.05	86.22	85.38	83.8833	2.73218	183.88	176.76	174.04	178.227	4.14887	0.803172	0.144459	1.7065	0.0290916	2.1247	0.00255111
Il7r	31.09	52.07	25.99	36.3833	11.2859	14.82	15.86	11.91	14.1967	1.67173	205.64	223.44	278.06	235.713	30.8128	0.390197	0.0876515	6.47861	0.0170752	16.6034	0.0104601
Inhba	12.03	35.74	18.99	22.2533	9.95081	70.16	61.44	73.47	68.3567	5.07407	254.08	255.21	241.05	250.113	6.42533	3.07175	0.0460919	11.2394	0.000978874	3.65895	0.001761
Inpp4b	284.81	203.19	181.94	223.313	44.3416	66.21	54.5	90.34	70.35	14.9216	145.33	198.61	184.04	175.993	22.4833	0.315028	0.0530915	0.7881	0.412767	2.50168	0.033022
Ipo4	253.72	247.1	207.93	236.25	20.2068	136.37	96.13	113.18	115.227	16.4915	248.15	275.07	266.06	263.093	11.1885	0.487732	0.0177304	1.11362	0.281935	2.28327	0.017033
Irg1	15.04	44.93	29.99	29.9867	12.2025	0.99	2.97	1.99	1.98333	0.808345	677.21	299.9	445.1	474.07	155.392	0.0661405	0.0737395	15.8094	0.0643411	239.027	0.0506144
Itgax	80.23	64.33	70.98	71.8467	6.52001	51.39	57.48	52.62	53.83	2.62933	266.93	173.78	213.05	217.92	38.1839	0.749234	0.105024	3.03313	0.0226973	4.0483	0.0292683
Jarid1d	70.2	173.58	154.95	132.91	44.9902	0	3.96	2.98	2.31333	1.68399	142.36	143	149.03	144.797	3.0048	0.0174053	0.0508344	1.08943	0.738047	62.5922	0.000201836
Junb	55.16	59.22	68.98	61.12	5.79975	83.01	57.48	97.29	79.26	16.4673	176.97	144.99	154.03	158.663	13.4606	1.29679	0.209586	2.59593	0.0151269	2.00181	0.0202819
Lgals3	41.12	1347.8	1078.65	822.523	563.355	474.34	799.72	643.32	639.127	132.869	2556.6	2326.71	2430.54	2437.95	93.9983	0.777032	0.614104	2.96399	0.0731595	3.8145	0.00785736
Lgals3bp	412.17	562.61	524.83	499.87	63.9025	312.28	258.65	290.88	287.27	22.0427	589.22	621.65	660.15	623.673	28.9924	0.574689	0.0709638	1.24767	0.0698218	2.17104	0.00774914
Lpcat2	13.04	28.59	22.99	21.54	6.43053	29.65	26.76	26.81	27.74	1.35073	316.36	233.37	353.08	300.937	50.0735	1.28784	0.373528	13.9711	0.0180926	10.8485	0.0161965
Lpp	69.2	69.43	55.98	64.87	6.28688	59.29	65.41	62.54	62.4133	2.50008	142.36	117.18	139.03	132.857	11.1681	0.962129	0.660842	2.04804	0.0230883	2.12866	0.0178072
Lpxn	53.15	57.18	56.98	55.77	1.85442	56.33	71.35	66.52	64.7333	6.26068	168.07	162.86	186.04	172.323	9.92963	1.16072	0.106511	3.08989	0.00338502	2.66205	0.00596622
Mcpt8	1040.95	261.39	258.92	520.42	368.072	688.79	823.5	610.55	707.613	87.9495	1477.02	1616.68	1528.34	1540.68	57.6798	1.3597	0.568128	2.96046	0.0735616	2.17729	0.00257868
Mcts1	345.98	414.55	410.86	390.463	31.4905	181.83	178.38	176.71	178.973	2.13192	524.96	509.43	513.11	515.833	6.62609	0.458361	0.0123029	1.32108	0.0430525	2.88218	0.000107614
Mfge8	147.42	260.37	241.92	216.57	49.4732	136.37	150.63	147.92	144.973	6.18326	640.63	751.74	805.18	732.517	68.5387	0.669406	0.144276	3.38236	0.00209676	5.05277	0.00573454
Mgll	43.12	70.45	60.98	58.1833	11.3313	46.45	59.46	28.79	44.9	12.5689	106.77	116.19	116.03	112.997	4.4034	0.771699	0.326815	1.94208	0.00878442	2.51663	0.0194087
Mmp12	167.48	702.49	278.91	382.96	230.476	27.67	29.73	30.78	29.3933	1.29178	1846.76	1954.32	2140.48	1980.52	121.333	0.076753	0.161748	5.17161	0.0125531	67.3799	0.00188959
Mmp13	29.08	150.1	64.98	81.3867	50.75	52.38	140.72	55.59	82.8967	40.9083	194.76	135.06	168.04	165.953	24.417	1.01855	0.902465	2.03907	0.251529	2.00193	0.207474
Mmp2	6.02	6.13	13	8.38333	3.26479	2.96	0.99	2.98	2.31	0.933417	175.98	134.06	186.04	165.36	22.5103	0.275547	0.0985838	19.7249	0.00848269	71.5844	0.00865435
Mmp8	148.42	514.62	324.89	329.31	149.533	556.37	557.92	544.04	552.777	6.21008	1088.48	1003.97	1250.28	1114.24	102.193	1.67859	0.167814	3.38357	0.0336974	2.01572	0.018077
Mpp1	10.03	523.81	530.83	354.89	243.87	6.92	15.86	9.93	10.9033	3.71407	552.65	501.49	606.14	553.427	42.7267	0.0307231	0.181108	1.55943	0.372805	50.7576	0.00345283
Mrc1	146.42	144.99	96.97	129.46	22.9813	16.8	16.85	17.87	17.1733	0.49304	136.43	154.92	182.04	157.797	18.731	0.132654	0.0211612	1.21888	0.430807	9.18847	0.00833696
Ms4a4b	154.44	110.27	122.96	129.223	18.5682	42.49	71.35	37.73	50.5233	14.8543	85.02	107.25	111.03	101.1	11.4745	0.390977	0.0662597	0.782366	0.309086	2.00106	0.0481768
Ms4a6c	240.68	174.6	219.93	211.737	27.5921	109.69	107.03	107.22	107.98	1.21164	220.46	220.46	251.06	230.66	14.425	0.509973	0.0314477	1.08937	0.444477	2.13614	0.0073938
Ms4a6d	81.23	54.12	40.99	58.78	16.7551	32.61	30.72	50.63	37.9867	8.97342	138.41	136.05	166.04	146.833	13.6153	0.646252	0.342938	2.49802	0.047159	3.86539	0.000909301
Ms4a7	187.53	43.91	36.99	89.4767	69.3917	19.76	30.72	26.81	25.7633	4.5352	134.45	128.1	149.03	137.193	8.76206	0.287934	0.345446	1.53329	0.448505	5.32514	0.00432685
Mtmr9	352	623.87	620.8	532.223	127.443	198.63	192.25	212.45	201.11	8.43101	509.15	502.48	486.11	499.247	9.67992	0.377868	0.0654218	0.93804	0.761956	2.48246	0.00168089
Myo7a	178.51	149.07	137.95	155.177	17.1123	14.82	20.81	13.9	16.51	3.06367	152.25	137.04	141.03	143.44	6.43905	0.106395	0.00811804	0.924366	0.300179	8.68807	0.00231721
Nat2	202.57	157.24	162.95	174.253	20.1581	58.31	57.48	61.55	59.1133	1.75599	123.58	137.04	147.03	135.883	9.6083	0.339238	0.0156333	0.779803	0.199983	2.29869	0.00605006
Ndrg2	19.05	9.19	8	12.08	4.95242	14.82	6.94	11.91	11.2233	3.25343	96.89	132.08	112.03	113.667	14.4128	0.929084	0.760065	9.40949	0.0161339	10.1277	0.0145354
Nenf	78.22	87.81	81.97	82.6667	3.94597	43.48	33.69	38.72	38.63	3.99726	93.92	109.24	103.02	102.06	6.29109	0.467298	0.0158353	1.2346	0.00897683	2.64199	0.0128543
Neto2	70.2	68.41	88.97	75.86	9.29893	27.67	29.73	33.75	30.3833	2.52478	94.91	114.2	106.02	105.043	7.90533	0.400518	0.0118586	1.3847	0.0768358	3.45727	0.00466165
Nfkbie	205.58	180.73	182.94	189.75	11.2298	124.52	98.11	144.94	122.523	19.1703	310.43	237.34	261.06	269.61	30.4452	0.645709	0.0441853	1.42087	0.0291955	2.20048	0.0189234
Ngfrap1	295.84	326.74	341.89	321.49	19.1629	97.83	98.11	83.39	93.11	6.87403	192.78	190.66	210.05	197.83	8.68408	0.28962	0.00579567	0.615354	0.00696229	2.12469	0.0108387
OTTMUSG00000000971	964.74	1633.7	1294.58	1297.67	273.111	544.51	402.34	630.41	525.753	94.0491	2163.13	1925.52	2084.47	2057.71	98.8326	0.405151	0.0847504	1.58569	0.101213	3.91383	0.000968351
P2rx4	378.07	405.36	447.85	410.427	28.712	225.31	277.47	228.34	243.707	23.9063	550.67	558.09	592.13	566.963	18.0515	0.593789	0.025879	1.3814	0.00286305	2.32642	0.0054816
P2ry14	405.15	389.02	366.88	387.017	15.6877	146.26	129.82	202.53	159.537	31.1329	508.16	508.44	519.12	511.907	5.10188	0.412222	0.0187155	1.3227	0.0131636	3.20871	0.00275385
Padi2	87.25	45.95	57.98	63.7267	17.3434	52.38	66.4	51.62	56.8	6.79531	159.17	142.01	138.03	146.403	9.17246	0.891307	0.706821	2.29736	0.00727654	2.57752	0.0102485
Paox	34.1	117.42	138.95	96.8233	45.2147	73.13	88.2	67.51	76.28	8.7354	189.82	224.43	236.05	216.767	19.6358	0.787827	0.588607	2.23879	0.0220596	2.84172	0.0113835
Parp12	64.18	104.15	96.97	88.4333	17.3984	47.43	63.42	53.61	54.82	6.58372	109.74	101.29	137.03	116.02	15.2516	0.619902	0.0579713	1.31195	0.213274	2.11638	0.043266
Parvb	138.39	77.6	93.97	103.32	25.683	48.42	74.32	50.63	57.79	11.7232	129.51	127.11	112.03	122.883	7.73676	0.55933	0.210754	1.18935	0.365977	2.12638	0.0161561
Pde4b	21.06	60.24	60.98	47.4267	18.6465	34.59	44.59	31.77	36.9833	5.50055	160.16	99.3	128.03	129.163	24.8589	0.7798	0.494653	2.72343	0.111176	3.49247	0.046306
Pga5	186.53	124.57	141.95	151.017	26.0949	53.36	50.54	66.52	56.8067	6.96418	110.73	175.77	165.04	150.513	28.4701	0.376162	0.0402108	0.996667	0.990759	2.64957	0.0416126
Pilra	34.1	42.88	47.98	41.6533	5.73249	102.77	66.4	102.26	90.4767	17.026	261	177.76	224.05	220.937	34.0538	2.17214	0.0669988	5.30418	0.0213313	2.44192	0.0116533
Pld3	202.57	132.74	177.94	171.083	28.9173	194.68	225.94	266.06	228.893	29.2155	556.6	498.51	573.13	542.747	31.9997	1.33791	0.220812	3.17241	0.00108314	2.37118	0.00680067
Pld4	112.32	158.26	160.95	143.843	22.3174	103.76	82.25	172.74	119.583	38.5996	338.11	243.3	328.07	303.16	42.5254	0.831344	0.457068	2.10757	0.0598128	2.53514	0.0186687
Plxnc1	100.28	171.54	152.95	141.59	30.1804	71.15	79.28	81.41	77.28	4.42093	196.74	162.86	148.03	169.21	20.3864	0.545801	0.0742828	1.19507	0.506683	2.18957	0.0344831
Polr3k	698.98	543.21	548.82	597.003	72.1448	151.2	87.21	221.39	153.267	54.7982	303.51	329.69	416.09	349.763	48.1024	0.256727	0.0201164	0.585865	0.0861842	2.28206	0.0171192
Ppap2c	63.18	115.38	126.96	101.84	27.7425	7.91	12.88	6.95	9.24667	2.59888	160.16	97.32	128.03	128.503	25.6565	0.090796	0.0409413	1.26182	0.531872	13.8973	0.0259545
Prg2	46.13	46.97	43.99	45.6967	1.25457	33.6	41.62	23.83	33.0167	7.27444	1951.56	1623.63	1704.38	1759.86	139.506	0.722518	0.0973881	38.5117	0.00329512	53.3021	0.00331708
Prkcb1	72.2	87.81	51.98	70.6633	14.6678	84.99	83.24	58.57	75.6	12.0632	191.8	143.99	170.04	168.61	19.5445	1.06986	0.433598	2.3861	0.0425949	2.23029	0.0289747
Procr	30.09	33.7	27.99	30.5933	2.35811	6.92	18.83	11.91	12.5533	4.88347	153.24	122.15	134.03	136.473	12.8095	0.410329	0.0199763	4.46088	0.0088327	10.8715	0.00993663
Psph	583.66	476.84	454.85	505.117	56.2594	69.18	67.39	63.54	66.7033	2.35316	236.28	290.96	256.06	261.1	22.6057	0.132055	0.00758152	0.51691	0.0422534	3.91435	0.00698147
Pygl	9.03	394.13	327.89	243.683	168.114	100.8	139.73	86.37	108.967	22.5365	975.78	994.04	1014.23	994.683	15.7037	0.447165	0.356478	4.08187	0.0210527	9.12833	0.000610814
Rnf128	529.5	233.82	170.94	311.42	156.328	122.54	217.02	139.98	159.847	41.0498	688.09	655.41	657.15	666.883	15.0122	0.513283	0.357296	2.14143	0.0710759	4.17202	0.00529876
Rnf157	77.22	77.6	63.98	72.9333	6.33286	39.53	22.79	48.65	36.99	10.709	106.77	91.36	113.02	103.717	9.10242	0.507176	0.0879873	1.42207	0.0945376	2.80391	0.000344773
Runx1	203.58	118.44	130.96	150.993	37.534	37.55	37.66	67.51	47.5733	14.0974	127.53	174.78	146.03	149.447	19.4404	0.315069	0.0825038	0.989757	0.972048	3.1414	0.0296118
Saa3	26.07	45.95	39.99	37.3367	8.33002	56.33	50.54	55.59	54.1533	2.57281	717.75	274.08	425.1	472.31	184.178	1.45041	0.152105	12.65	0.0855487	8.72172	0.0831192
Serpinb2	53.15	85.77	28.99	55.97	23.2659	156.14	175.4	172.74	168.093	8.52176	771.13	399.21	565.13	578.49	152.129	3.00328	0.0204305	10.3357	0.0466413	3.44148	0.0684612
Sestd1	99.28	99.04	99.97	99.43	0.394208	41.5	52.52	57.58	50.5333	6.71326	101.83	125.12	129.03	118.66	12.0072	0.50823	0.00873035	1.1934	0.148802	2.34815	0.00328186
Siglec5	75.21	107.21	120.96	101.127	19.1663	96.85	102.07	101.26	100.06	2.29377	271.87	239.33	283.06	264.753	18.5484	0.989452	0.937819	2.61804	0.012739	2.64595	0.00700354
Sirpa	42.12	70.45	70.98	61.1833	13.4815	40.52	44.59	51.62	45.5767	4.58495	163.12	141.01	183.04	162.39	17.1664	0.74492	0.164239	2.65415	0.022772	3.56301	0.0079977
Slc11a1	68.19	94.96	72.98	78.71	11.6557	68.19	65.41	69.49	67.6967	1.70179	278.79	176.76	230.05	228.533	41.6674	0.860077	0.358918	2.90349	0.0569161	3.37584	0.0302988
Slc15a3	47.13	101.08	49.98	66.0633	24.7878	18.78	21.8	24.82	21.8	2.46582	190.81	145.98	220.05	185.613	30.4614	0.329986	0.127555	2.80963	0.0882963	8.51437	0.0159172
Slc22a3	394.12	209.32	190.94	264.793	91.7551	171.95	187.29	149.91	169.717	15.3418	301.53	405.16	368.08	358.257	42.8732	0.64094	0.274543	1.35297	0.421494	2.11091	0.0235869
Slc2a6	168.48	178.69	166.95	171.373	5.21123	124.52	120.9	162.82	136.08	18.9657	485.42	332.67	334.07	384.053	71.6793	0.794056	0.159462	2.24103	0.0554236	2.82226	0.0500475
Slc35d1	133.38	103.13	86.97	107.827	19.2357	132.42	135.76	119.13	129.103	7.18282	250.12	275.07	260.06	261.75	10.2557	1.19732	0.195799	2.42751	0.0142818	2.02745	0.00317149
Slc6a12	2.01	9.19	4	5.06667	3.02671	13.83	13.87	13.9	13.8667	0.0286744	127.53	83.42	102.02	104.323	18.0813	2.73684	0.0540456	20.5901	0.0215719	7.52332	0.0194368
Snx10	392.11	448.25	458.85	433.07	29.2846	207.53	202.16	234.29	214.66	14.0526	525.95	473.68	507.11	502.247	21.6145	0.49567	0.00673893	1.15974	0.170984	2.33973	0.00286307
Socs3	51.15	49.01	45.98	48.7133	2.12104	64.23	72.34	69.49	68.6867	3.35927	190.81	127.11	132.03	149.983	28.9386	1.41002	0.028517	3.0789	0.034562	2.18359	0.0701815
Stxbp6	188.54	254.24	216.93	219.903	26.9042	76.09	52.52	83.39	70.6667	13.1732	163.12	163.85	163.04	163.337	0.364448	0.321353	0.031073	0.742766	0.0950071	2.31137	0.0104973
Tgm2	36.1	180.73	139.95	118.927	60.8876	26.68	38.65	30.78	32.0367	4.96687	210.58	112.21	136.03	152.94	41.9017	0.269382	0.161224	1.286	0.685787	4.7739	0.0663566
Thy1	1175.33	1218.13	1347.56	1247.01	73.2174	1038.62	1033.59	981.85	1018.02	25.6584	2116.66	2090.37	2065.46	2090.83	20.9048	0.816371	0.0815725	1.67668	0.0060703	2.05382	5.80577e-05
Tnfaip2	346.98	814.81	792.74	651.51	215.524	431.85	609.45	469.58	503.627	76.3973	1288.19	1207.55	1236.28	1244.01	33.3714	0.773014	0.346884	1.90942	0.0772411	2.4701	0.0102929
Tnfaip3	61.17	80.66	66.98	69.6033	8.17013	67.2	77.3	71.48	71.9933	4.13925	282.75	169.81	174.04	208.867	52.2719	1.03434	0.497632	3.00081	0.0784283	2.90119	0.0739565
Tnfrsf1b	87.25	94.96	93.97	92.06	3.42511	82.02	130.81	74.46	95.7633	24.9732	650.52	470.7	525.12	548.78	75.2934	1.04023	0.844118	5.96111	0.014511	5.73059	0.0205756
Tnfrsf9	40.11	32.67	32.99	35.2567	3.43431	37.55	114.95	40.7	64.4	35.7674	181.91	135.06	140.03	152.333	21.0121	1.8266	0.389481	4.3207	0.0110925	2.36542	0.136506
Trem2	99.28	87.81	53.98	80.3567	19.23	49.41	8.92	60.56	39.63	22.1872	171.03	141.01	201.05	171.03	24.5112	0.493176	0.246059	2.12839	0.0872822	4.31567	0.00172103
Trf	468.33	343.08	341.89	384.433	59.3259	220.37	260.63	259.11	246.703	18.6308	543.75	630.59	627.14	600.493	40.1483	0.641732	0.1297	1.56202	0.091612	2.43407	0.00184443
Ube2h	327.93	237.91	238.92	268.253	42.1998	124.52	186.3	138	149.607	26.5233	291.65	313.8	323.07	309.507	13.1815	0.557707	0.117489	1.15378	0.399466	2.0688	0.0111249
Uty	139.4	332.87	270.91	247.727	80.6671	1.98	2.97	0	1.65	1.23475	235.29	204.57	235.05	224.97	14.4253	0.00666057	0.0495841	0.908138	0.759864	136.345	0.00236152
Zeb2	56.16	76.58	51.98	61.5733	10.7477	29.65	67.39	48.65	48.5633	15.4074	115.67	98.31	121.03	111.67	9.69706	0.788707	0.202468	1.81361	0.0740571	2.29947	0.0625316
Zhx2	64.18	76.58	94.97	78.5767	12.649	6.92	16.85	12.91	12.2267	4.0826	136.43	122.15	129.03	129.203	5.83107	0.155602	0.0138384	1.6443	0.0464627	10.5673	0.00356379
Zmat3	312.89	197.07	185.94	231.967	57.4016	128.47	122.88	207.49	152.947	38.6354	355.91	388.28	385.09	376.427	14.5658	0.659348	0.31549	1.62276	0.104514	2.46116	0.0126952
