# Supplementary material for: Proteomic and transcriptomic characterisation of FIA10, a novel murine leukemic cell line that metastasizes into the brain
Source: PLoS One. 2024 Jan 12;19(1):e0295641. doi: 10.1371/journal.pone.0295641 (PMC10786371; doi:10.1371/journal.pone.0295641)
Supplement: S4 Table — (XLSX) [file pone.0295641.s009.xlsx]

## Sheet: Blatt2
Protein names	Gene names	log2 ratio FIA18/FDCP-Mix	log2 ratio FIA10/FDCP-Mix	log2 ratio FIA10/FIA18
Fructose-bisphosphate aldolase C	Aldoc	-9.88753	0.511885	10.3994
H-2 class II histocompatibility antigen, A-D beta chain	H2-Ab1			6.24461
H-2 class II histocompatibility antigen, E-S beta chain;H-2 class II histocompatibility antigen, E-Q beta chain;H-2 class II histocompatibility antigen, I-A beta chain;H-2 class II histocompatibility antigen, E-B beta chain	H2-Eb1			5.78755
H-2 class II histocompatibility antigen, A beta chain	H2-Ab1			5.47789
Galectin;Galectin-3	Lgals3			4.93509
Interferon-activable protein 202	Ifi202	-0.82589	3.96683	4.79273
Glycogen phosphorylase, liver form;Alpha-1,4 glucan phosphorylase	Pygl	-1.01132	3.75711	4.76843
H-2 class II histocompatibility antigen, E-K alpha chain;H-2 class II histocompatibility antigen, E-D alpha chain;H-2 class II histocompatibility antigen, E-U alpha chain	H2-Ea			4.67212
Cathepsin S	Ctss			4.40954
Interferon-activable protein 205-B;Interferon-activable protein 205-A	Ifi205b;Ifi205a			3.7033
Myeloid nuclear differentiation antigen like (Ifi212)	Mndal	-1.15024	2.34521	3.49546
H-2 class II histocompatibility antigen gamma chain	Cd74			3.465
Tyrosine-protein kinase Fgr	Fgr			3.18963
Ganglioside GM2 activator	Gm2a	-0.320305	2.47708	2.79739
Histocompatibility 2, class II, locus Mb1	H2-DMb1;H2-DMb2			2.75557
Tumor necrosis factor alpha-induced protein 2	Tnfaip2	-0.433215	2.14291	2.57613
Phosphoserine phosphatase	Psph	-3.04869	-0.51437	2.53432
Neutrophil collagenase	Mmp8			2.52615
Retinoid-inducible serine carboxypeptidase	Scpep1			2.34097
Importin-4	Ipo4	-0.745105	1.43773	2.18284
Lactotransferrin	Ltf	6.1977	8.25687	2.05917
Fatty acid-binding protein, epidermal	Fabp5	-1.28783	0.75931	2.04714
Disks large homolog 1	Dlg1	-1.01129	1.00843	2.01972
Syntaxin-binding protein 5	Stxbp5	-0.28723	1.62525	1.91248
AP-2 complex subunit alpha-2	Ap2a2	0.875805	2.78149	1.90568
Glutamine-rich protein 1	Qrich1	-0.71051	1.17025	1.88076
Protein S100-A11	S100a11	0.69795	2.57058	1.87263
Serine/threonine-protein kinase LMTK1	Aatk			1.71756
Acyl-CoA synthetase family member 2, mitochondrial	Acsf2	-0.86564	0.83503	1.70067
Neutrophilic granule protein	Ngp	6.57966	8.24728	1.66762
Peroxisomal trans-2-enoyl-CoA reductase	Pecr	-2.59558	-0.930195	1.66539
Protein Smaug homolog 2	Samd4b			1.65323
Nesprin-1	Syne1			1.62565
Cytidine deaminase	Cda			1.61416
Huntingtin-interacting protein 1-related protein	Hip1r	-1.17219	0.435385	1.60757
Nuclear factor of activated T-cells, cytoplasmic 2	Nfatc2	-0.468065	1.12391	1.59197
H-2 class I histocompatibility antigen, D-D alpha chain;H-2 class I histocompatibility antigen, alpha chain	H2-D1	-1.7866	-0.19707	1.58953
Dehydrogenase/reductase SDR family member 7	Dhrs7	1.00298	2.58754	1.58456
CMP-N-acetylneuraminate-beta-galactosamide-alpha-2,3-sialyltransferase 2	St3gal2	-0.013865	1.57054	1.58441
Inactive rhomboid protein 2	Rhbdf2			1.5663
Neutrophil gelatinase-associated lipocalin	Lcn2			1.5632
Docking protein 1	Dok1	-0.117225	1.41398	1.5312
Acyl-coenzyme A thioesterase 1	Acot1	-0.574915	0.93482	1.50974
PDZ and LIM domain protein 1	Pdlim1	-0.630485	0.867845	1.49833
Lipoma-preferred partner homolog	Lpp	1.04382	2.53105	1.48723
Phospholipase D4	Pld4			1.4799
Apoptosis-associated speck-like protein containing a CARD	Pycard	0.271025	1.71018	1.43915
Serpin B10	Serpinb10			1.4193
Inter alpha-trypsin inhibitor, heavy chain 4	Itih4			1.4166
Chitinase-like protein 3	Chil3			1.40168
Vam6/Vps39-like protein	Vps39	0.018345	1.41769	1.39935
Probable ATP-dependent RNA helicase DDX58	Ddx58	0.073045	1.46777	1.39473
Zinc finger MIZ domain-containing protein 1	Zmiz1	-0.274575	1.11791	1.39249
Histone-lysine N-methyltransferase EHMT1	Ehmt1	-0.458165	0.92377	1.38193
WD repeat and FYVE domain containing 1	Wdfy1	0.126955	1.49101	1.36406
Forkhead box protein K1	Foxk1	-0.254845	1.1054	1.36025
Ceramide synthase 6	Cers6	-0.34561	1.01171	1.35732
Poly [ADP-ribose] polymerase 9	Parp9	-0.597015	0.744985	1.342
Protein-glutamine gamma-glutamyltransferase 2	Tgm2	-3.38227	-2.04158	1.34069
Transmembrane protein 106B	Tmem106b	-1.52033	-0.196385	1.32395
Serine/threonine-protein phosphatase 1 regulatory subunit 10	Ppp1r10	-0.334825	0.986965	1.32179
Aftiphilin	Aftph	-1.38884	-0.07094	1.3179
Formin-like protein 1	Fmnl1	0.742325	2.05862	1.3163
Protein lin-7 homolog C	Lin7c	0.43584	1.74664	1.3108
SH3 domain-binding protein 5-like	Sh3bp5l			1.30855
Serum albumin	Alb			1.30773
Niban-like protein 1	Fam129b			1.30458
Histone H2A;Histone H2A type 1-H;Histone H2A.J;Histone H2A type 1-K;Histone H2A type 1-F;Histone H2A type 3;Histone H2A type 1	Hist1h2ah;Hist1h2ad;Hist3h2a;H2afj;Hist1h2ak;Hist1h2af;Hist1h2ab;Hist1h2aa	-0.26871	1.03167	1.30038
C5a anaphylatoxin chemotactic receptor 1	C5ar1			1.26711
60S ribosomal protein L22-like 1	Rpl22l1	-1.83796	-0.57153	1.26643
Proteasome subunit beta type-10	Psmb10	-1.78157	-0.52049	1.26108
Inter-alpha-trypsin inhibitor heavy chain H1	Itih1			1.25897
Histone H2A;Histone H2A type 2-C;Histone H2A type 2-A	Hist1h2al;Hist2h2ac;Hist2h2aa1	-0.15701	1.07299	1.23
Sec24 related gene family, member C	Sec24c	-0.299985	0.90967	1.20965
Interleukin 1 receptor antagonist	Il1rn			1.20611
Glia maturation factor beta	Gmfb	-1.52431	-0.32157	1.20274
E3 ubiquitin-protein ligase NEDD4-like	Nedd4l	0.04077	1.23686	1.19609
Beta-2-microglobulin	B2m	-1.15063	0.044015	1.19464
RRP15-like protein	Rrp15			1.17621
Caspase recruitment domain-containing protein 11	Card11	1.40038	2.57478	1.1744
Histone RNA hairpin-binding protein	Slbp	0.57833	1.75001	1.17168
Cystatin A family member 3 Csta3 EG408196 Stfna1l1	Gm5416			1.16868
Zinc finger CCHC domain-containing protein 8	Zcchc8	-0.584345	0.582415	1.16676
Protein diaphanous homolog 2	Diap2;Diaph2	-0.030395	1.13549	1.16588
SWI/SNF complex subunit SMARCC2	Smarcc2	-0.79612	0.35926	1.15538
Macrosialin	Cd68	0.623835	1.77155	1.14771
DNA damage-binding protein 1	Ddb1	-0.227375	0.916045	1.14342
Methyltransferase like 27 (Mettl27)	Wbscr27	-0.92875	0.206095	1.13485
Annexin A6	Anxa6	0.29288	1.42419	1.13131
Acyl-CoA synthetase family member 3, mitochondrial	Acsf3	-0.755135	0.374515	1.12965
Neurogenic locus notch homolog protein 2;Notch 2 extracellular truncation;Notch 2 intracellular domain	Notch2	-0.317565	0.805385	1.12295
Tyrosine-protein phosphatase non-receptor type 23	Ptpn23	-0.03736	1.08279	1.12015
Tectonin beta-propeller repeat-containing protein 1	Tecpr1			1.11558
Myotubularin-related protein 9	Mtmr9	-0.379975	0.731905	1.11188
H-2 class I histocompatibility antigen, D-B alpha chain	H2-D1	-1.61372	-0.509695	1.10403
Endophilin-B1	Sh3glb1	-1.04046	0.059905	1.10037
Solute carrier family 25 member 45	Slc25a45	-1.02076	0.06285	1.08361
CDKN2A-interacting protein	Cdkn2aip	-0.61039	0.472095	1.08249
H-2 class I histocompatibility antigen, K-D alpha chain	H2-K1	-1.72595	-0.644905	1.08104
Protein QIL1	Qil1	-0.77568	0.30154	1.07722
H-2 class I histocompatibility antigen, L-D alpha chain	H2-L	-1.45235	-0.375885	1.07646
Superkiller viralicidic activity 2-like 2	Skiv2l2	-0.76994	0.300695	1.07063
Protein KHNYN	Khnyn	-0.387475	0.68029	1.06777
Proteasome subunit beta type-9	Psmb9	-0.413915	0.652385	1.0663
Nuclear factor of activated T-cells, cytoplasmic 1	Nfatc1	0.08243	1.14715	1.06471
Glycogenin-1	Gyg1;Gyg	-0.58366	0.47482	1.05848
Small nuclear ribonucleoprotein E	Snrpe	-1.03201	0.02557	1.05758
Eukaryotic translation initiation factor 4E protein (eIF4E)	Lsp1	1.16672	2.2241	1.05738
DDRGK domain-containing protein 1	Ddrgk1	-0.060365	0.996935	1.0573
Uridine phosphorylase;Uridine phosphorylase 1	Upp1	1.56541	2.62077	1.05536
SWI/SNF complex subunit SMARCC1	Smarcc1	-0.534285	0.516365	1.05065
Trafficking protein particle complex 8	Trappc8	-0.621595	0.42651	1.0481
V-type proton ATPase 16 kDa proteolipid subunit	Atp6v0c	-0.17174	0.8758	1.04754
Trafficking protein particle complex subunit 6B	Trappc6b	0.34349	1.39006	1.04657
Uncharacterized protein C9orf78 homolog	A0A1U7R1J5	-0.43377	0.603955	1.03773
Ferritin heavy chain;Ferritin heavy chain, N-terminally processed	Fth1	-0.22241	0.80571	1.02812
15 kDa selenoprotein Sep15	Selenof	-0.204555	0.823525	1.02808
L-xylulose reductase	Dcxr	-0.79861	0.22243	1.02104
Sphingosine-1-phosphate phosphatase 1	Sgpp1	-0.438255	0.58242	1.02067
Acid ceramidase;Acid ceramidase subunit alpha;Acid ceramidase subunit beta	Asah1	0.303385	1.31988	1.01649
Prosaposin	Psap	0.33608	1.34902	1.01294
Protein SMG7	Smg7	-0.773645	0.23801	1.01166
cAMP-dependent protein kinase type II-alpha regulatory subunit	Prkar2a	0.486255	1.49708	1.01083
Ribulose-phosphate 3-epimerase	Rpe	-0.304355	0.705245	1.0096
FYVE, RhoGEF and PH domain-containing protein 3	Fgd3	0.44884	1.45693	1.00809
Echinoderm microtubule-associated protein-like 2	Eml2	-0.65989	0.347515	1.00741
Protein PRRC2A	Prrc2a	-1.14721	-0.141355	1.00586
Transcription factor E2F4	E2f4	-1.01792	-0.022145	0.99578
Thy-1 membrane glycoprotein	Thy1			0.992825
Peptidoglycan-recognition protein;Peptidoglycan recognition protein 1	Pglyrp1	1.54946	2.54089	0.991435
Xanthine dehydrogenase/oxidase;Xanthine dehydrogenase;Xanthine oxidase	Xdh			0.984015
Redox-regulatory protein FAM213A	Fam213a	-1.12831	-0.15095	0.977355
Integral membrane protein GPR180	Gpr180	-0.18857	0.78839	0.97696
Plasminogen activator inhibitor 2, macrophage	Serpinb2			0.972165
Mitogen-activated protein kinase 3;Mitogen-activated protein kinase	Mapk3	0.43813	1.40406	0.965935
TBC1 domain family member 17	Tbc1d17	0.02564	0.99113	0.96549
WD repeat and FYVE domain containing 4	Wdfy4	-0.849025	0.10952	0.958545
Antigen peptide transporter 2	Tap2	-1.21325	-0.25623	0.957015
Macrophage-expressed gene 1 protein	Mpeg1			0.95326
Geranylgeranyl transferase type-2 subunit alpha	Rabggta	-0.45998	0.49249	0.95247
Extended synaptotagmin-2	Esyt2	-0.83342	0.11816	0.95158
Rho GTPase activating protein 4	Arhgap4	-0.015505	0.935385	0.95089
Mitochondrial peptide methionine sulfoxide reductase	Msra	0.001795	0.9521	0.950305
DnaJ homolog subfamily C member 17	Dnajc17	0.603655	1.55323	0.94957
Calpain-1 catalytic subunit	Capn1	-0.438885	0.51058	0.949465
N-acetylglucosamine-6-sulfatase	Gns	0.667815	1.61715	0.949335
Dipeptidyl peptidase 2	Dpp7	0.110905	1.05825	0.947345
Inner centromere protein	Incenp	-0.9904	-0.04767	0.94273
Lipopolysaccharide-responsive and beige-like anchor protein	Lrba	-0.661945	0.279355	0.9413
DNA-dependent protein kinase catalytic subunit	Prkdc	-3.37966	-2.44058	0.939075
Signal transducer and transcription activator 6	Stat6	0.683905	1.62043	0.93653
Cathepsin B;Cathepsin B light chain;Cathepsin B heavy chain	Ctsb	0.760315	1.69534	0.93503
Trafficking protein particle complex subunit 11	Trappc11	-0.151455	0.777895	0.92935
Protein NipSnap homolog 1	Nipsnap1	-1.17557	-0.246325	0.929245
Importin-11	Ipo11	-1.26581	-0.3371	0.928705
Oxysterol-binding protein-related protein 2	Osbpl2	-0.352845	0.57409	0.926935
Eukaryotic initiation factor 4A-II;Eukaryotic initiation factor 4A-II, N-terminally processed	Eif4a2	-0.53252	0.394325	0.926845
Heterogeneous nuclear ribonucleoprotein A3	Hnrnpa3	0.07618	1.00276	0.926575
Cystatin-B	Cstb	0.20278	1.12832	0.925535
Insulin-like growth factor-binding protein 4	Igfbp4	-1.10024	-0.177665	0.92257
Acid trehalase-like protein 1	Athl1	-0.679635	0.242795	0.92243
DENN domain-containing protein 1C	Dennd1c	-1.05692	-0.1354	0.921525
Uncharacterized protein CXorf38 homolog	1810030O07Rik	-0.501025	0.41857	0.919595
cAMP-specific 3,5-cyclic phosphodiesterase 4D	Pde4d	-0.3619	0.55196	0.91386
Schlafen 9	Slfn9	-1.21091	-0.297315	0.913595
Macrophage-capping protein	Capg	0.68837	1.59727	0.9089
Phosphoinositide phospholipase C;1-phosphatidylinositol 4,5-bisphosphate phosphodiesterase beta-2	Plcb2	-0.06856	0.837585	0.906145
Ferritin;Ferritin light chain 1;Ferritin light chain 2	Ftl1;Ftl2	-0.195065	0.70678	0.901845
Myeloid-associated differentiation marker	Myadm	1.41149	2.31134	0.899845
T-cell-interacting, activating receptor on myeloid cells protein 1	Tarm1			0.89979
Serine/threonine-protein kinase Sgk3	Sgk3	0.081525	0.9773	0.895775
Protein FAM160B1	Fam160b1	0.00418	0.894755	0.890575
Cell division control protein 42 homolog	Cdc42	-0.159925	0.727515	0.88744
Lysophospholipid acyltransferase 7	Mboat7	-0.531755	0.353035	0.88479
Active breakpoint cluster region-related protein	Abr	0.55238	1.43623	0.883855
FRY like transcription coactivator	Fryl	-0.09936	0.78422	0.88358
Calcium-binding mitochondrial carrier protein Aralar1	Slc25a12	-0.312415	0.56675	0.879165
Carabin	Tbc1d10c	-0.38065	0.497645	0.878295
Placenta-specific gene 8 protein	Plac8			0.875
Transcription factor p65	Rela	-0.322175	0.550405	0.87258
Huntingtin	Htt	-0.16283	0.70886	0.87169
Protein CMSS1	Cmss1	-0.316305	0.554885	0.87119
Pumilio homolog 2	Pum2	-0.51886	0.34885	0.86771
Three-prime repair exonuclease 1	Trex1	0.134945	1.0015	0.866555
Matrix metalloproteinase-9	Mmp9			0.862065
Rho GTPase-activating protein 27	Arhgap27	-0.73012	0.12912	0.85924
EF-hand domain-containing protein D2	Efhd2	-0.09624	0.761215	0.857455
Rho GTPase activating protein 9	Arhgap9	1.2329	2.08908	0.85618
Valacyclovir hydrolase	Bphl	-0.264455	0.591505	0.85596
Interferon regulatory factor 5	Irf5	0.562055	1.41445	0.852395
Dihydrolipoyllysine-residue acetyltransferase component of pyruvate dehydrogenase complex, mitochondrial	Dlat	0.107195	0.948075	0.84088
DAZ-associated protein 1	Dazap1	-0.403	0.434725	0.837725
Probable RNA-binding protein 19	Rbm19	-0.4081	0.427775	0.835875
UDP-glucose 4-epimerase	Gale	0.571465	1.40392	0.83246
Phosphatidylinositol 5-phosphate 4-kinase type-2 alpha	Pip4k2a	-1.31455	-0.486715	0.827835
PHD finger protein 6	Phf6	-1.02674	-0.19946	0.82728
Interferon-induced very large GTPase 1	Gvin1	0.498715	1.3234	0.824685
Reticulon-4-interacting protein 1, mitochondrial	Rtn4ip1	-1.02788	-0.203715	0.824165
Protein virilizer homolog	1110037F02Rik;Kiaa1429	-0.304525	0.51742	0.821945
Cytosolic Fe-S cluster assembly factor NUBP1	Nubp1	-0.67091	0.146335	0.817245
COP9 signalosome complex subunit 7b	Cops7b	-0.63614	0.17963	0.81577
Low-density lipoprotein receptor	Ldlr	0.45182	1.26725	0.81543
Lactadherin	Mfge8	-0.399145	0.41107	0.810215
Poly (ADP-ribose) polymerase family, member 3	Parp3	-0.02644	0.782935	0.809375
60S ribosomal protein L38	Rpl38	-0.593135	0.21582	0.808955
Histone H2A;Histone H2A.V;Histone H2A.Z	H2afv;H2afz	-0.439455	0.368895	0.80835
FERM domain-containing protein 8	Frmd8	-0.79879	0.004665	0.803455
Caspase-7;Caspase-7 subunit p20;Caspase-7 subunit p11	Casp7	-0.27001	0.53142	0.80143
Annexin	Anxa6	0.510245	1.31025	0.80001
Endoplasmic reticulum-Golgi intermediate compartment protein 2	Ergic2	-0.088025	0.71033	0.798355
Lysophospholipid acyltransferase LPCAT4	Lpcat4			0.79805
Peroxiredoxin-4	Prdx4	-0.226835	0.57018	0.797015
Nucleoside diphosphate kinase;Nucleoside diphosphate kinase A	Nme1	-0.33536	0.46115	0.79651
Caspase-1;Caspase-1 subunit p20;Caspase-1 subunit p10	Casp1	-0.06806	0.72663	0.79469
Dynein light chain roadblock-type 1	Dynlrb1	-1.01157	-0.216945	0.794625
Choline transporter-like protein 2	Slc44a2	0.32701	1.12096	0.79395
Lysine-specific demethylase PHF2	Phf2	-0.40427	0.38812	0.79239
Programmed cell death protein 4	Pdcd4	-1.97827	-1.1875	0.79077
Cap-specific mRNA (nucleoside-2-O-)-methyltransferase 1	Cmtr1	-0.184085	0.606415	0.7905
Tetratricopeptide repeat domain 37	Ttc37	-0.903565	-0.11432	0.789245
Vesicle-associated membrane protein-associated protein B	Vapb	0.19405	0.982205	0.788155
Protein FAM210A	Fam210a	-0.645165	0.139745	0.78491
E3 ubiquitin-protein ligase RNF213	Rnf213	-0.862825	-0.0802	0.782625
ELKS/Rab6-interacting/CAST family member 1	Erc1	-0.242715	0.53887	0.781585
Transmembrane protein 87A	Tmem87a	-0.88259	-0.10136	0.78123
DNA-directed RNA polymerase II subunit RPB2	Polr2b	-0.45898	0.321035	0.780015
Pinin	Pnn	-0.468745	0.310235	0.77898
Kinesin-like protein KIF11	Kif11	-1.27774	-0.502615	0.77513
Palmitoyltransferase ZDHHC13;Palmitoyltransferase	Zdhhc13	-0.47932	0.295645	0.774965
Tetratricopeptide repeat protein 39C	Ttc39c			0.774795
Semaphorin-4A	Sema4a	0.70159	1.47615	0.774565
N-acetyl-D-glucosamine kinase	Nagk	0.04244	0.81486	0.77242
Heterogeneous nuclear ribonucleoprotein U-like protein 2	Hnrnpul2	-0.08021	0.690995	0.771205
Actin-related protein 2/3 complex subunit 1A	Arpc1a	-0.29381	0.477085	0.770895
Growth arrest-specific protein 7	Gas7			0.76976
Microtubule-associated protein 1S;MAP1S heavy chain;MAP1S light chain	Map1s	-0.112535	0.656915	0.76945
Immunoglobulin-binding protein 1	Igbp1	-0.606335	0.162105	0.76844
Transmembrane protein 168	Tmem168	-1.04688	-0.279865	0.76701
Coiled-coil domain-containing protein 132	Ccdc132	-0.34291	0.42336	0.76627
Dynein light chain 1, cytoplasmic	Dynll1	-1.33934	-0.574865	0.764475
Transmembrane protein 154	Tmem154			0.762515
Peroxiredoxin-1	Prdx1	-0.92961	-0.16826	0.76135
40S ribosomal protein S23	Rps23	-0.256655	0.501575	0.75823
Granulins;Acrogranin;Granulin-1;Granulin-2;Granulin-3;Granulin-4;Granulin-5;Granulin-6;Granulin-7	Grn	0.542115	1.29828	0.756165
Protein MON2 homolog	Mon2	0.03765	0.79333	0.75568
UPF0585 protein C16orf13 homolog	0610011F06Rik	-0.88038	-0.12978	0.7506
Importin-9	Ipo9	-0.55593	0.19295	0.74888
116 kDa U5 small nuclear ribonucleoprotein component	Eftud2	-0.195875	0.547635	0.74351
Ankyrin repeat and zinc finger domain-containing protein 1	Ankzf1	-0.14278	0.598755	0.741535
Arylamine N-acetyltransferase 2	Nat2	-1.48257	-0.74179	0.740775
Paraspeckle component 1	Pspc1	0.188115	0.928755	0.74064
Bone marrow stromal antigen 2	Bst2	-0.58658	0.1528	0.73938
TBC1 domain family member 5	Tbc1d5	-0.89951	-0.16186	0.73765
Methylthioribose-1-phosphate isomerase	Mri1	-0.532325	0.204335	0.73666
Inhibitor of nuclear factor kappa-B kinase subunit alpha	Chuk	-0.265995	0.467605	0.7336
Phosphatidylinositol 4-kinase type 2-alpha	Pi4k2a	-0.321235	0.409925	0.73116
Unconventional myosin-If	Myo1f	1.7513	2.4817	0.730405
Torsin-3A	Tor3a			0.72973
RNA-binding motif, single-stranded-interacting protein 1;RNA-binding motif, single-stranded-interacting protein 3	Rbms1;Rbms3			0.728985
Estradiol 17-beta-dehydrogenase 8	Hsd17b8;H2-Ke6	-1.76174	-1.03287	0.72886
DnaJ homolog subfamily C member 25	Dnajc25	-0.25821	0.468975	0.727185
Density-regulated protein	Denr	-0.87428	-0.153575	0.720705
Caspase-9;Caspase-9 subunit p35;Caspase-9 subunit p10;Caspase	Casp9	-0.13365	0.58462	0.71827
Tetraspanin-31	Tspan31			0.71656
DNA fragmentation factor subunit alpha	Dffa	-0.28137	0.433655	0.715025
Epididymal secretory protein E1	Npc2	0.169625	0.88446	0.714835
Transformation/transcription domain-associated protein	Trrap	-1.61345	-0.899675	0.71377
non-SMC condensin I complex, subunit G	Ncapg	-0.678035	0.03417	0.712205
Coronin;Coronin-1B	Coro1b	-0.249115	0.462925	0.71204
1-phosphatidylinositol 3-phosphate 5-kinase	Pikfyve	-0.22529	0.48479	0.71008
ES1 protein homolog, mitochondrial	D10Jhu81e	-0.501945	0.205735	0.70768
interferon gamma induced GTPase	Igtp	-0.154805	0.552715	0.70752
WW domain-containing oxidoreductase	Wwox	-0.554455	0.150805	0.70526
Cyclin-dependent kinase 2	Cdk2	-0.24307	0.460885	0.703955
Dihydrolipoyllysine-residue succinyltransferase component of 2-oxoglutarate dehydrogenase complex, mitochondrial	Dlst	-0.24206	0.461855	0.703915
AP-3 complex subunit beta-1	Ap3b1	0.23171	0.935535	0.703825
BRCA2 and CDKN1A-interacting protein	Bccip	-0.28531	0.4167	0.70201
UDP-glucuronosyltransferase 1-7C;UDP-glucuronosyltransferase 1-9	Ugt1a7c;Ugt1a8;Ugt1a9	4.481	5.18252	0.701525
High affinity immunoglobulin epsilon receptor subunit gamma	Fcer1g	0.79207	1.49358	0.701515
Monoacylglycerol lipase ABHD12	Abhd12	0.425785	1.12624	0.700455
Chitinase-3-like protein 1	Chi3l1			0.699945
Lipoamide acyltransferase component of branched-chain alpha-keto acid dehydrogenase complex, mitochondrial	Dbt	-0.39209	0.30698	0.69907
Pogo transposable element with ZNF domain	Pogz	-1.47736	-0.77872	0.69864
Nuclear pore complex protein Nup155	Nup155	-0.312885	0.38506	0.697945
GTP-binding protein SAR1b	Sar1b	-0.2657	0.43033	0.69603
AP-1 complex subunit sigma-1A	Ap1s1	-0.442835	0.251145	0.69398
Cytosolic acyl coenzyme A thioester hydrolase	Acot7	-0.84544	-0.15269	0.69275
Dehydrogenase/reductase SDR family member 13	Dhrs13	-0.933995	-0.243405	0.69059
NADH dehydrogenase [ubiquinone] complex I, assembly factor 7	Ndufaf7	-0.702755	-0.01366	0.689095
Steryl-sulfatase	Sts	-0.26548	0.422165	0.687645
Tapasin	Tapbp	-0.844835	-0.161135	0.6837
Reticulocalbin-2	Rcn2	-0.7839	-0.10138	0.68252
Zinc finger protein 598	Znf598	-1.02118	-0.33878	0.6824
Rho-related GTP-binding protein RhoF	Rhof	-0.51999	0.161165	0.681155
Sorting nexin-6;Sorting nexin-6, N-terminally processed	Snx6	0.2749	0.95468	0.67978
Splicing factor, proline- and glutamine-rich	Sfpq	-0.523895	0.15535	0.679245
Protein syndesmos	Nudt16l1	-0.464785	0.213925	0.67871
Alpha-1,3-mannosyl-glycoprotein 2-beta-N-acetylglucosaminyltransferase	Mgat1	0.298225	0.976605	0.67838
Sulfite oxidase, mitochondrial	Suox	-0.31302	0.363595	0.676615
Protein FAM118B	Fam118b	0.113715	0.789865	0.67615
DDB1- and CUL4-associated factor 11	Dcaf11	-0.67359	0.00184	0.67543
LIM and SH3 domain protein 1	Lasp1	0.3307	1.00563	0.674935
PRA1 family protein 3	Arl6ip5	-0.53835	0.13633	0.67468
Glutamine synthetase	Glul			0.67455
Volume-regulated anion channel subunit LRRC8C	Lrrc8c	-0.496345	0.177275	0.67362
Adenosine kinase	Adk	-0.420345	0.251005	0.67135
Small subunit processome component 20 homolog	Utp20	-0.44069	0.228785	0.669475
GEM-interacting protein	Gmip	-0.25195	0.415505	0.667455
Septin1	Sept1/Diff6/Pnutl3	-0.54762	0.119565	0.667185
Protein quaking	Qki	-0.941025	-0.27437	0.666655
Serrate RNA effector molecule homolog	Srrt	-1.11089	-0.445895	0.665
Chromodomain-helicase-DNA-binding protein 1	Chd1	-0.191045	0.470525	0.66157
Mitochondrial glutamate carrier 1	Slc25a22	-0.491865	0.16611	0.657975
Dual specificity protein phosphatase 3	Dusp3	0.137715	0.79466	0.656945
Lysosomal acid lipase/cholesteryl ester hydrolase	Lipa	0.410085	1.06546	0.655375
Unconventional myosin-Ig	Myo1g	0.163295	0.818395	0.6551
CMRF35-like molecule 1	Cd300lf			0.654335
AHNAK nucleoprotein 2	Ahnak2	3.55614	4.20988	0.653745
3-ketoacyl-CoA thiolase, mitochondrial	Acaa2	-0.362085	0.29153	0.653615
Serpin B6	Serpinb6a;Serpinb6			0.65294
E3 ubiquitin-protein ligase TRIM13	Trim13			0.652555
AP-2 complex subunit mu	Ap2m1	0.08342	0.73562	0.6522
Alpha-actinin-1	Actn1	1.17347	1.82221	0.64874
Peroxisomal biogenesis factor 19	Pex19	-0.637845	0.01076	0.648605
Transcriptional regulator ATRX	Atrx	-0.271715	0.376075	0.64779
Serine protease HTRA2, mitochondrial	Htra2	-0.01377	0.633495	0.647265
SET and MYND domain-containing protein 5	Smyd5	-0.14274	0.504055	0.646795
Annexin;Annexin A1	Anxa1	1.12388	1.76921	0.64533
Schlafen 2	Slfn2	0.373955	1.01784	0.643885
Chromobox protein homolog 1	Cbx1	-0.61305	0.029705	0.642755
Serine/threonine-protein kinase TAO3	Taok3	-0.36132	0.281075	0.642395
WASH complex subunit strumpellin	Kiaa0196	0.41378	1.0519	0.638125
Dipeptidyl peptidase 1;Dipeptidyl peptidase 1 exclusion domain chain;Dipeptidyl peptidase 1 heavy chain;Dipeptidyl peptidase 1 light chain	Ctsc	0.646345	1.28241	0.63606
PDZ and LIM domain protein 2	Pdlim2	-0.342945	0.29282	0.635765
Tumor protein p63-regulated gene 1-like protein	Tprg1l;Tprgl	-0.45367	0.18075	0.63442
1-phosphatidylinositol 4,5-bisphosphate phosphodiesterase beta-3	Plcb3	-0.758005	-0.12504	0.632965
Phosphatidylcholine transfer protein	Pctp	-0.621015	0.01074	0.631755
Quinone oxidoreductase-like protein 1	Cryzl1	0.533255	1.16441	0.631155
Ragulator complex protein LAMTOR1	Lamtor1	0.491145	1.12167	0.630525
Adenosine deaminase	Ada	0.12577	0.754745	0.628975
Small nuclear ribonucleoprotein G	Snrpg	-0.90854	-0.28078	0.62776
Golgi-associated plant pathogenesis-related protein 1	Glipr2			0.623585
Exportin-4	Xpo4	-0.729705	-0.10739	0.622315
Vacuolar protein sorting-associated protein 11 homolog	Vps11	0.242305	0.864575	0.62227
Low affinity immunoglobulin gamma Fc region receptor II	Fcgr2b;Fcgr2			0.62087
Nuclear inhibitor of protein phosphatase 1	Ppp1r8	-0.422915	0.19677	0.619685
U6 snRNA-associated Sm-like protein LSm8	Lsm8	-0.420015	0.19941	0.619425
Protein RER1	Rer1	0.17395	0.793335	0.619385
Monocarboxylate transporter 1	Slc16a1	-0.59555	0.019775	0.615325
E3 ubiquitin-protein ligase RING2	Rnf2	-0.51595	0.09925	0.6152
DNA-directed RNA polymerase I subunit RPA2	Polr1b	-1.9154	-1.3029	0.61249
Tetraspanin;CD82 antigen	Cd82	-0.063135	0.547515	0.61065
E3 ubiquitin/ISG15 ligase TRIM25	Trim25	-0.15292	0.457655	0.610575
6-phosphofructo-2-kinase/fructose-2,6-biphosphatase 3	Pfkfb3	-0.042285	0.56808	0.610365
Ras-related protein Rab-37	Rab37	-1.24371	-0.63453	0.609175
RAS protein activator like-3	Rasal3	-0.911705	-0.305395	0.60631
Ras-related protein Rap-2b	Rap2b	-0.28296	0.323245	0.606205
Nucleoporin p58/p45	Nupl1	-0.01665	0.589515	0.606165
Transcriptional repressor CTCF	Ctcf	-0.31749	0.288445	0.605935
Citrate lyase subunit beta-like protein, mitochondrial	Clybl	0.22955	0.83307	0.60352
Rho GTPase-activating protein 17	Arhgap17	-0.816425	-0.213375	0.60305
TBC1 domain family member 13	Tbc1d13	-0.03399	0.567865	0.601855
Galectin-3-binding protein	Lgals3bp	-1.13339	-0.53276	0.600635
NADH-ubiquinone oxidoreductase chain 4	mt-Nd4;Mtnd4	-0.914035	-0.31373	0.600305
Voltage-gated hydrogen channel 1	Hvcn1			0.599055
Nuclear factor NF-kappa-B p100 subunit;Nuclear factor NF-kappa-B p52 subunit	Nfkb2	0.072885	0.671845	0.59896
Dynamin-1-like protein	Dnm1l	-0.44242	0.156335	0.598755
Receptor-type tyrosine-protein phosphatase epsilon	Ptpre	0.567755	1.1657	0.597945
Muscleblind-like protein 2	Mbnl2			0.596645
Vacuolar protein sorting-associated protein 4A	Vps4a	-0.036145	0.5601	0.596245
MAP/microtubule affinity-regulating kinase 3;Serine/threonine-protein kinase MARK1	Mark3;Mark1	-0.526585	0.069655	0.59624
Histone H1.3	Hist1h1d	-0.53141	0.063005	0.594415
Protein RUFY3	Rufy3	-0.22364	0.37052	0.59416
Importin-5	Ipo5	-0.114085	0.479945	0.59403
Transmembrane protein 205	Tmem205	0.48256	1.0764	0.59384
OTU domain-containing protein 4	Otud4	-0.12811	0.46524	0.59335
Hsp70-binding protein 1	Hspbp1	-0.69925	-0.106935	0.592315
Ubiquitin-conjugating enzyme E2 variant 3	Uevld	-0.291955	0.30028	0.592235
Vacuolar protein sorting-associated protein 45	Vps45	-0.035845	0.55528	0.591125
Phospholipase D3	Pld3	0.32542	0.916475	0.591055
Sorting nexin-30	Snx30	-1.10691	-0.516715	0.59019
Methylmalonate-semialdehyde dehydrogenase [acylating], mitochondrial	Aldh6a1	-0.718235	-0.128815	0.58942
UBX domain-containing protein 6	Ubxn6	-0.25284	0.33562	0.58846
Guanine nucleotide-binding protein G(I)/G(S)/G(O) subunit gamma-12	Gng12	-0.568535	0.01834	0.586875
Myeloid-derived growth factor	Mydgf	-0.03294	0.550815	0.583755
RanBP-type and C3HC4-type zinc finger-containing protein 1	Rbck1	-0.62319	-0.04051	0.58268
Complement C4-B;Complement C4 beta chain;Complement C4 alpha chain;C4a anaphylatoxin;Complement C4 gamma chain	C4b			0.58158
28 kDa heat- and acid-stable phosphoprotein	Pdap1	-0.488425	0.09219	0.580615
Protein SAAL1	Saal1	-0.605525	-0.025605	0.57992
Thymosin beta-4;Hematopoietic system regulatory peptide	Tmsb4x	-0.120555	0.45786	0.578415
Uncharacterized protein C19orf60 homolog	2810428I15Rik	-0.5595	0.018445	0.577945
UMP-CMP kinase 2, mitochondrial	Cmpk2	0.18712	0.765045	0.577925
Sarcolemmal membrane-associated protein	Slmap	0.295435	0.87305	0.577615
Elongation of very long chain fatty acids protein;Elongation of very long chain fatty acids protein 1	Elovl1	0.207875	0.78545	0.577575
T-complex protein 11-like protein 2	Tcp11l2			0.576655
FAD synthase;Molybdenum cofactor biosynthesis protein-like region;FAD synthase region	Flad1	-0.51599	0.060165	0.576155
Regulation of nuclear pre-mRNA domain-containing protein 1B	Rprd1b	-0.853635	-0.27852	0.575115
Zinc finger protein 638	Zfml;Znf638	-0.8282	-0.2531	0.5751
DNA-directed RNA polymerases I, II, and III subunit RPABC3	Polr2h	-0.944285	-0.36934	0.574945
ADP-ribosylation factor-like protein 8A	Arl8a	0.58933	1.16316	0.573835
Synaptosomal-associated protein 29	Snap29	0.018535	0.59089	0.572355
Coiled-coil and C2 domain-containing protein 1B	Cc2d1b	-0.42069	0.151655	0.572345
E3 ubiquitin-protein ligase RNF126	Rnf126	-0.08276	0.489295	0.572055
Thromboxane-A synthase	Tbxas1	-0.717595	-0.145615	0.57198
Dynein light chain Tctex-type 1	Dynlt1	-0.23115	0.339035	0.570185
Phospholipid-transporting ATPase;Phospholipid-transporting ATPase IA	Atp8a1	-0.24672	0.32299	0.56971
E3 ubiquitin-protein ligase UBR4	Ubr4	-0.98429	-0.414665	0.569625
Alpha/beta hydrolase domain-containing protein 14B	Abhd14b			0.568755
Nicotinamide-nucleotide adenylyltransferase;Nicotinamide/nicotinic acid mononucleotide adenylyltransferase 1	Nmnat1	-0.27016	0.29813	0.56829
Protein N-terminal asparagine amidohydrolase	Ntan1	-0.216015	0.35154	0.567555
Protein-methionine sulfoxide oxidase MICAL1	Mical1	0.394155	0.95956	0.565405
CGG triplet repeat-binding protein 1	Cggbp1	-0.51895	0.0451	0.56405
Anaphase-promoting complex subunit 1	Anapc1	-0.64638	-0.083615	0.562765
Nuclear receptor-binding protein	Nrbp1	-0.07855	0.48294	0.56149
Programmed cell death 6-interacting protein	Pdcd6ip	0.25145	0.812475	0.561025
Adenylate kinase 2, mitochondrial;Adenylate kinase 2, mitochondrial, N-terminally processed	Ak2	0.117295	0.678	0.560705
COP9 signalosome complex subunit 5	Cops5	-0.43062	0.12887	0.55949
A-kinase anchor protein 1, mitochondrial	Akap1	-0.023495	0.53565	0.559145
Protein Wiz	Wiz	-0.925645	-0.366635	0.55901
F-box/LRR-repeat protein 20	Fbxl20	-0.533835	0.02509	0.558925
Nuclear factor NF-kappa-B p105 subunit;Nuclear factor NF-kappa-B p50 subunit	Nfkb1	-0.39847	0.158105	0.556575
Phospholipase DDHD2	Ddhd2	-0.359835	0.196675	0.55651
Actin-related protein 2/3 complex subunit 3	Arpc3	0.18047	0.736935	0.556465
Lysine-specific demethylase 3B	Kdm3b	0.253075	0.80849	0.555415
Solute carrier family 2, facilitated glucose transporter member 1	Slc2a1	0.69447	1.24961	0.555135
C-C motif chemokine 6;CCL6(22-95);CCL6(23-95)	Ccl6			0.55502
Tripartite motif-containing protein 14	Trim14	-0.861355	-0.306815	0.55454
39S ribosomal protein L22, mitochondrial	Mrpl22	-0.805195	-0.251135	0.55406
ASH2 like histone lysine methyltransferase complex	Ash2l	-1.24505	-0.69108	0.553975
Cell division control protein 45 homolog	Cdc45	-0.98463	-0.43103	0.5536
ADP-ribosylation factor-like protein 3	Arl3			0.55342
Ethanolamine-phosphate cytidylyltransferase	Pcyt2	-0.793495	-0.241565	0.55193
Serine/threonine-protein phosphatase 4 regulatory subunit 3B	Smek2	-0.713425	-0.161945	0.55148
A-kinase anchor protein 9	Akap9	-0.971985	-0.42067	0.551315
Phosphatidylinositol 3-kinase;Phosphatidylinositol 3-kinase catalytic subunit type 3	Pik3c3	-0.197125	0.35343	0.550555
Prenylcysteine oxidase	Pcyox1	0.46091	1.01081	0.5499
DnaJ heat shock protein family (Hsp40) member C13	Dnajc13	0.063955	0.6121	0.548145
Ubiquitin carboxyl-terminal hydrolase 15	Usp15	0.2109	0.75819	0.54729
Ataxin-3	Atxn3	-0.116355	0.42922	0.545575
Protein XRP2	Rp2	0.70981	1.25391	0.544095
Probable histidine--tRNA ligase, mitochondrial	Hars2	-0.47441	0.06824	0.54265
Puromycin-sensitive aminopeptidase	Npepps	0.574	1.11642	0.542415
Transmembrane 9 superfamily member 1	Tm9sf1	-0.521135	0.020695	0.54183
Complement factor B;Complement factor B Ba fragment;Complement factor B Bb fragment	Cfb;Gm20547			0.54096
Coronin;Coronin-1A	Coro1a	0.221105	0.760085	0.53898
HIV Tat-specific factor 1 homolog	Htatsf1	-1.06358	-0.524985	0.538595
COMM domain-containing protein 1	Commd1;Gm28048	-0.592875	-0.054405	0.53847
Actin-related protein 2/3 complex subunit 2	Arpc2	0.13876	0.677065	0.538305
Myotubularin-related protein 14	Mtmr14	-0.099395	0.43866	0.538055
Transportin-2	Tnpo2	-0.215995	0.321015	0.53701
40S ribosomal protein S18	Rps18;Gm10260	0.08436	0.620775	0.536415
MICAL-like protein 2	Micall2	-0.57473	-0.03853	0.5362
COP9 signalosome complex subunit 3	Cops3	0.00484	0.54059	0.53575
N-myc-interactor	Nmi	-0.82441	-0.29024	0.53417
La-related protein 4B	Larp4b	-0.016095	0.518075	0.53417
Surfeit locus protein 4	Surf4	0.63101	1.1649	0.53389
Ribosyldihydronicotinamide dehydrogenase [quinone]	Nqo2	-0.04673	0.485355	0.532085
Ragulator complex protein LAMTOR2	Lamtor2	-0.37684	0.15516	0.532
Pre-mRNA-splicing factor 38B	Prpf38b	-0.302365	0.228585	0.53095
Cytochrome b5	Cyb5a	-1.42239	-0.89177	0.53062
Bifunctional ATP-dependent dihydroxyacetone kinase/FAD-AMP lyase (cyclizing);ATP-dependent dihydroxyacetone kinase;FAD-AMP lyase (cyclizing)	Dak	-0.362485	0.168055	0.53054
NADH dehydrogenase [ubiquinone] 1 alpha subcomplex subunit 13	Ndufa13	-0.680805	-0.150855	0.52995
N-acyl-aromatic-L-amino acid amidohydrolase (carboxylate-forming)	Acy3	0.264445	0.79433	0.529885
Tyrosine-protein kinase;Tyrosine-protein kinase SYK	Syk	0.330245	0.86011	0.529865
Peroxiredoxin-2	Prdx2	-0.53047	-0.00087	0.5296
DNA ligase;DNA ligase 3	Lig3	-1.09737	-0.567835	0.52954
Transcription initiation factor TFIID subunit 5	Taf5			0.528385
Integrin alpha-M	Itgam	2.44098	2.96672	0.52574
ubiquitin-like modifier activating enzyme 7	Uba7	-0.67935	-0.154485	0.524865
Protein IMPACT	Impact	-1.35451	-0.82971	0.524805
CCAAT/enhancer-binding protein zeta	Cebpz	-0.41836	0.10609	0.52445
Methylcrotonoyl-CoA carboxylase subunit alpha, mitochondrial	Mccc1	-1.03506	-0.51146	0.5236
Matrin-3	Matr3	-0.48657	0.03703	0.5236
Glutamyl-tRNA(Gln) amidotransferase subunit A, mitochondrial	Qrsl1	-0.99944	-0.478595	0.520845
Long-chain fatty acid transport protein 4	Slc27a4	0.1314	0.652235	0.520835
U6 snRNA-associated Sm-like protein LSm4	Lsm4	-0.02188	0.49869	0.52057
Rho GTPase-activating protein 25	Arhgap25	0.043185	0.56367	0.520485
Ras-related protein Rab-1B	Rab1b	-0.31208	0.207215	0.519295
Copine-1	Cpne1	-0.03235	0.48673	0.51908
DNA replication licensing factor MCM2	Mcm2	-0.32317	0.195665	0.518835
RNA-binding protein 28	Rbm28	-1.39621	-0.87743	0.51878
O-acyltransferase;Diacylglycerol O-acyltransferase 1	Dgat1			0.51751
Unconventional myosin-Ic	Myo1c	-0.3026	0.21471	0.51731
Stathmin	Stmn1	-0.588245	-0.070995	0.51725
Alpha-actinin-4	Actn4	0.58512	1.10157	0.51645
Cytoplasmic FMR1-interacting protein 1	Cyfip1	0.140735	0.655915	0.51518
UDP-N-acetylglucosamine--peptide N-acetylglucosaminyltransferase 110 kDa subunit	Ogt	-0.315255	0.19913	0.514385
Argininosuccinate lyase	Asl	0.048215	0.56199	0.513775
Interferon-induced transmembrane protein 1	Ifitm1	-1.83233	-1.32019	0.512145
Chromobox protein homolog 3	Cbx3	-0.55612	-0.04403	0.51209
Bromodomain-containing protein 3	Brd3	-0.890635	-0.37875	0.511885
Ubiquitin-like modifier-activating enzyme 6	Uba6	-0.353535	0.15825	0.511785
Mitogen-activated protein kinase 14	Mapk14	0.377365	0.888545	0.51118
Putative hydroxypyruvate isomerase	Hyi	-0.72672	-0.21611	0.51061
Serine/arginine-rich splicing factor 10	Srsf10	-0.53814	-0.02813	0.51001
Ubiquitin-fold modifier 1	Ufm1	-0.08003	0.42897	0.509
Mitochondrial import inner membrane translocase subunit TIM44	Timm44	-0.040885	0.467545	0.50843
RNA polymerase II subunit A C-terminal domain phosphatase SSU72	Ssu72	-0.535105	-0.027285	0.50782
ADP-dependent glucokinase	Adpgk	0.941825	1.44874	0.50692
DNA (cytosine-5)-methyltransferase 3A	Dnmt3a	-1.17518	-0.66956	0.505625
Leucine carboxyl methyltransferase 1	Lcmt1	0.02718	0.5319	0.50472
Calcium-transporting ATPase	Atp2b4	-0.621975	-0.11802	0.503955
Eukaryotic translation initiation factor 3 subunit G	Eif3g	-0.08897	0.414775	0.503745
Secretory carrier-associated membrane protein 1	Scamp1	0.84301	1.34627	0.50326
Actin-related protein 2/3 complex subunit 1B	Arpc1b	0.44824	0.95129	0.50305
Plasma alpha-L-fucosidase	Fuca2	0.10148	0.604135	0.502655
Nucleolar GTP-binding protein 2	Gnl2	-1.9872	-1.48477	0.50243
Choline/ethanolaminephosphotransferase 1	Cept1	0.95753	1.45935	0.50182
Signal recognition particle 14 kDa protein;Signal recognition particle 14 kDa protein, N-terminally processed	Srp14	-0.82515	-0.323415	0.501735
Dynactin subunit 3	Dctn3	-0.89211	-0.390475	0.501635
Tight junction protein ZO-1	Tjp1	-1.38434	-0.88318	0.50116
Endoplasmic reticulum aminopeptidase 1	Erap1	-0.146415	0.35393	0.500345
eukaryotic translation initiation factor 4, gamma 1	Eif4g1	0.26652	0.766785	0.500265
DNA topoisomerase 2-alpha	Top2a	-0.54829	-0.048305	0.499985
Serum paraoxonase/lactonase 3	Pon3	-1.14145	-0.642255	0.499195
1,2-dihydroxy-3-keto-5-methylthiopentene dioxygenase	Adi1	0.012045	0.509765	0.49772
Wiskott-Aldrich syndrome protein family member 2	Wasf2	-0.970305	-0.47348	0.496825
Guanylate binding protein 7	Gbp7	-0.36405	0.13244	0.49649
Sodium/potassium-transporting ATPase subunit alpha-3	Atp1a3	2.26699	2.76345	0.496465
Magnesium-dependent phosphatase 1	Mdp1	-1.02482	-0.530685	0.494135
DNA-directed RNA polymerase I subunit RPA43	Twistnb	-0.558585	-0.064845	0.49374
NADH-ubiquinone oxidoreductase chain 5	mt-Nd5;Mtnd5	0.29768	0.790075	0.492395
Alcohol dehydrogenase [NADP(+)]	Akr1a1	-0.01304	0.478935	0.491975
Synaptojanin-1	Synj1	0.327725	0.819645	0.49192
Ras-related protein Rab-22A	Rab22a			0.49114
NAD(P)H-hydrate epimerase	Apoa1bp	-0.548885	-0.058575	0.49031
Origin recognition complex subunit 5	Orc5	-0.633975	-0.143845	0.49013
Very-long-chain (3R)-3-hydroxyacyl-CoA dehydratase 3	Hacd3	-0.858695	-0.368605	0.49009
FUN14 domain-containing protein 2	Fundc2	-1.30025	-0.810785	0.489465
Persulfide dioxygenase ETHE1, mitochondrial	Ethe1	0.61763	1.10634	0.48871
40S ribosomal protein S20	Rps20	-0.61257	-0.12486	0.48771
Tyrosine--tRNA ligase, mitochondrial;Tyrosine--tRNA ligase	Yars2	-0.132125	0.353215	0.48534
RAP1, GTP-GDP dissociation stimulator 1	Rap1gds1	-0.15512	0.33005	0.48517
Zinc finger protein ubi-d4	Dpf2	-1.2102	-0.727185	0.48301
Exocyst complex component 2	Exoc2	-0.669285	-0.187135	0.48215
UDP-glucose 6-dehydrogenase	Ugdh	1.52885	2.01088	0.482025
Low molecular weight phosphotyrosine protein phosphatase	Acp1	-0.41474	0.066865	0.481605
Ras-related protein Rab-43	Rab43	-0.233505	0.246745	0.48025
Glucose-fructose oxidoreductase domain-containing protein 1	Gfod1	0.212075	0.69209	0.480015
Tubulin-specific chaperone E	Tbce	-0.590395	-0.110515	0.47988
DNA polymerase delta catalytic subunit;DNA polymerase	Pold1	-1.07237	-0.593835	0.478535
U4/U6.U5 small nuclear ribonucleoprotein 27 kDa protein	Snrnp27			0.478465
Nuclear distribution protein nudE homolog 1	Nde1	-0.53956	-0.061685	0.477875
Lymphocyte antigen 6C2	Ly6c2			0.47733
Eukaryotic translation initiation factor 4E type 2	Eif4e2	-0.371495	0.105765	0.47726
Costars family protein ABRACL	Abracl			0.47723
Nuclear autoantigenic sperm protein	Nasp	-0.55584	-0.078755	0.477085
Leucine-rich repeat-containing protein 20	Lrrc20	-0.798625	-0.32165	0.476975
Nuclear receptor coactivator 4	Ncoa4;Gm6768	-0.459245	0.01608	0.475325
39S ribosomal protein L11, mitochondrial	Mrpl11	-0.56649	-0.09229	0.4742
WD repeat domain 75	Wdr75	-1.10981	-0.635945	0.47387
Peptidyl-prolyl cis-trans isomerase D	Ppid	0.13157	0.604295	0.472725
Ubiquitin-40S ribosomal protein S27a;Ubiquitin;40S ribosomal protein S27a;Ubiquitin-60S ribosomal protein L40;Ubiquitin;60S ribosomal protein L40;Polyubiquitin-B;Ubiquitin;Polyubiquitin-C;Ubiquitin;Ubiquitin-related 1;Ubiquitin-related 2	Rps27a;Gm8797;Uba52;Ubc;Ubb;Gm7808	-1.08796	-0.61612	0.471845
Cofilin-1	Cfl1	-0.309755	0.161855	0.47161
Protein unc-93 homolog B1	Unc93b1			0.47113
Neurobeachin-like protein 2	Nbeal2	-0.24626	0.22486	0.47112
Cathepsin Z	Ctsz	1.59847	2.06894	0.470475
Transmembrane emp24 domain-containing protein 5	Tmed5	-0.65503	-0.18493	0.4701
Glucocorticoid modulatory element-binding protein 1	Gmeb1	-0.728155	-0.258265	0.46989
NAD kinase	Nadk	1.07846	1.54742	0.468965
NEDD8	Nedd8	-0.35514	0.11298	0.46812
NCK associated protein 1 like	Nckap1l	0.24983	0.7179	0.46807
Splicing factor 3A subunit 1	Sf3a1	-0.27496	0.19239	0.46735
Propionyl-CoA carboxylase alpha chain, mitochondrial	Pcca	-0.43007	0.036965	0.467035
Exportin-1	Xpo1	0.26926	0.73547	0.46621
Apoptosis-inducing factor 2	Aifm2	1.13715	1.6032	0.46605
Torsin-4A	Tor4a	-0.48016	-0.014675	0.465485
Serine/threonine-protein phosphatase 2A activator	Ppp2r4	0.00255	0.466705	0.464155
Multidrug resistance-associated protein 1	Abcc1	-0.69662	-0.232905	0.463715
Group XV phospholipase A2	Pla2g15	0.16152	0.62494	0.46342
Copine-3	Cpne3	0.547375	1.01034	0.462965
Poly(rC)-binding protein 1	Pcbp1	-0.230535	0.2319	0.462435
UPF0505 protein C16orf62 homolog	9030624J02Rik	0.098165	0.560375	0.46221
Carbonyl reductase family member 4	Cbr4	-0.70225	-0.24023	0.46202
Protein-glutamate O-methyltransferase	Armt1	-0.10635	0.35542	0.46177
60S ribosomal protein L17	Rpl17	-0.575255	-0.11391	0.461345
Parkinson disease 7 domain-containing protein 1	Pddc1	-0.151445	0.309835	0.46128
Synaptosomal-associated protein;Synaptosomal-associated protein 23	Snap23	-1.10452	-0.644205	0.46032
Pyruvate carboxylase;Pyruvate carboxylase, mitochondrial	Pcx;Pc	-2.37311	-1.91281	0.460295
6-phosphogluconolactonase	Pgls	-0.4405	0.019715	0.460215
Ribonuclease inhibitor	Rnh1	0.108525	0.568205	0.45968
Disintegrin and metalloproteinase domain-containing protein 17	Adam17	0.24276	0.70208	0.45932
Vesicle transport through interaction with t-SNAREs homolog 1A	Vti1a	-0.54788	-0.088575	0.459305
Metal-response element-binding transcription factor 2	Mtf2	-1.1497	-0.690965	0.45873
Serine/threonine-protein phosphatase;Serine/threonine-protein phosphatase 2B catalytic subunit beta isoform	Ppp3cb	-0.29744	0.16015	0.45759
Adenosine 3-phospho 5-phosphosulfate transporter 1	Slc35b2	-0.33712	0.120085	0.457205
CDP-diacylglycerol--glycerol-3-phosphate 3-phosphatidyltransferase, mitochondrial	Pgs1	0.04388	0.500695	0.456815
TNF receptor-associated factor 6	Traf6	-0.26701	0.189425	0.456435
Platelet receptor Gi24	4632428N05Rik			0.45602
Actin-related protein 10	Actr10	-0.08759	0.367425	0.455015
Phosphotriesterase-related protein	Pter	-0.454025	0.000575	0.4546
Integrin beta;Integrin beta-2	Itgb2	1.51218	1.96628	0.454095
Hyccin	Fam126a	-0.807005	-0.353205	0.4538
Protein-tyrosine kinase 2-beta	Ptk2b	0.802895	1.25642	0.45352
E3 ubiquitin-protein ligase BRE1A	Rnf20	0.064365	0.51776	0.453395
Hepatocyte growth factor-regulated tyrosine kinase substrate	Hgs	0.00254	0.45541	0.45287
Molybdenum cofactor biosynthesis protein 1;Cyclic pyranopterin monophosphate synthase;Cyclic pyranopterin monophosphate synthase accessory protein	Mocs1	0.428865	0.88006	0.451195
Niemann-Pick C1 protein	Npc1	0.886895	1.33765	0.450755
F-actin-capping protein subunit alpha-2	Capza2	-0.534935	-0.084765	0.45017
Structural maintenance of chromosomes protein 5	Smc5	-0.595265	-0.145665	0.4496
Protein disulfide-isomerase TMX3	Tmx3	0.1514	0.60062	0.44922
Protein diaphanous homolog 1	Diap1;Diaph1	-0.98778	-0.53961	0.44817
Inositol polyphosphate 1-phosphatase	Inpp1	-0.198545	0.24929	0.447835
Pre-mRNA-processing factor 40 homolog A	Prpf40a	-0.32689	0.12046	0.44735
aldo-keto reductase family 1, member C12	Akr1c12	-1.19811	-0.75076	0.447345
Leucine-rich repeat-containing protein 41	Lrrc41	-0.73992	-0.292665	0.447255
Glycolipid transfer protein	Gltp	1.13547	1.58243	0.446955
Perilipin-3	Plin3	1.41728	1.86279	0.44551
Squamous cell carcinoma antigen recognized by T-cells 3	Sart3	-0.119005	0.325805	0.44481
Elongation factor 1-delta	Eef1d	0.10171	0.54523	0.44352
Very-long-chain enoyl-CoA reductase	Tecr	-0.00559	0.437705	0.443295
Antigen peptide transporter 1	Tap1	-0.92224	-0.47943	0.44281
Kelch domain-containing protein 10	Klhdc10			0.441945
Glutathione S-transferase P 1;Glutathione S-transferase P 2	Gstp1;Gstp2	-0.00224	0.439315	0.441555
Sodium-coupled neutral amino acid transporter 2	Slc38a2	-0.555325	-0.11428	0.441045
TAR RNA binding protein 1 (Tarbp1)	Gm17296	-0.270755	0.169915	0.44067
RAS p21 protein activator 1	Rasa1	-0.74662	-0.306025	0.440595
Protein FAM76B	Fam76b	-0.140515	0.29992	0.440435
N-acylglucosamine 2-epimerase	Renbp	0.09875	0.539095	0.440345
Guanine nucleotide-binding protein G(q) subunit alpha	Gnaq			0.440215
Ras-related protein Rab-14	Rab14	0.23986	0.679495	0.439635
Dynactin subunit 2	Dctn2	0.133395	0.57186	0.438465
Major facilitator superfamily domain-containing protein 1	Mfsd1	0.49364	0.931865	0.438225
Cytochrome b5 reductase 4	Cyb5r4			0.43759
Apoptosis regulator BAX	Bax	0.074625	0.51095	0.436325
Mitochondrial amidoxime reducing component 2	Mtarc2	-0.023215	0.412655	0.43587
TRMT1-like protein	Trmt1l	-0.22679	0.20831	0.4351
Alpha-2-macroglobulin;Alpha-2-macroglobulin 165 kDa subunit;Alpha-2-macroglobulin 35 kDa subunit	A2m			0.43487
Nuclear receptor subfamily 2 group C member 2	Nr2c2	-0.524775	-0.090775	0.434
Protein SON	Son	-1.08748	-0.65392	0.43356
GIT ArfGAP 2	Git2	0.3023	0.7357	0.4334
Transgelin-2	Tagln2	-0.04584	0.387365	0.433205
Tryptophan--tRNA ligase, mitochondrial	Wars2			0.43213
Alpha-N-acetylglucosaminidase (Sanfilippo disease IIIB)	Naglu	0.47447	0.906315	0.431845
Sec24 related gene family, member B	Sec24b	-1.06155	-0.630195	0.431355
Gelsolin	Gsn	1.92804	2.3581	0.430065
Arginine/serine-rich coiled-coil protein 2	Rsrc2	-0.41932	0.010675	0.429995
Ras-related protein Rab-8B	Rab8b	-0.26986	0.15976	0.42962
Endothelin-converting enzyme 2;Methyltransferase-like region;Endothelin-converting enzyme 2 region	Ece2	0.18833	0.61714	0.42881
Sorting nexin-12	Snx12	0.08477	0.513485	0.428715
Threonylcarbamoyladenosine tRNA methylthiotransferase	Cdkal1	-0.45443	-0.02579	0.42864
U2 small nuclear ribonucleoprotein A	Snrpa1	-0.31847	0.10999	0.42846
Serine/threonine-protein kinase Nek9	Nek9	0.389275	0.817165	0.42789
Plasma membrane calcium-transporting ATPase 1	Atp2b1	0.72407	1.15181	0.427745
N-acetylgalactosamine kinase	Galk2	-0.35673	0.07066	0.42739
Small nuclear ribonucleoprotein Sm D2	Snrpd2;Gm5449	-0.61371	-0.186905	0.426805
Erlin-1	Erlin1	0.113985	0.53966	0.425675
RNA-binding protein 25	Rbm25	0.33078	0.75627	0.42549
Transcription factor Sp2	Sp2	-0.673315	-0.248155	0.42516
DmX-like protein 2	Dmxl2			0.42505
Carnitine O-palmitoyltransferase 1, liver isoform	Cpt1a	-0.7219	-0.297015	0.424885
DNA-directed RNA polymerase III subunit RPC6	Polr3f	-0.57327	-0.14897	0.4243
Transmembrane protein 206	Tmem206	-0.193135	0.2309	0.424035
NADH dehydrogenase [ubiquinone] 1 alpha subcomplex subunit 12	Ndufa12	-0.6563	-0.23361	0.42269
UDP-N-acetylhexosamine pyrophosphorylase-like protein 1	Uap1l1	0.016745	0.43927	0.422525
Speckle targeted PIP5K1A-regulated poly(A) polymerase	Tut1	0.001855	0.424225	0.42237
Glycogen phosphorylase, brain form	Pygb	0.06891	0.49086	0.42195
Uncharacterized protein C17orf62 homolog	BC017643	-0.816205	-0.3948	0.421405
Transporter;Sodium- and chloride-dependent taurine transporter	Slc6a6	0.041245	0.46224	0.420995
RAC-alpha serine/threonine-protein kinase	Akt1	-0.101335	0.319165	0.4205
39S ribosomal protein L23, mitochondrial	Mrpl23	-0.013755	0.40592	0.419675
Leucine-rich repeat-containing protein 58	Lrrc58	-0.212535	0.206735	0.41927
Stimulator of interferon genes protein	Tmem173	-0.031035	0.38743	0.418465
Oxysterol-binding protein	Osbpl8	0.126415	0.54464	0.418225
Ras association domain-containing protein 2	Rassf2	-0.1661	0.25133	0.41743
40S ribosomal protein S17	Rps17	-0.603375	-0.186905	0.41647
Flotillin-1	Flot1	0.14897	0.56491	0.41594
Small ubiquitin-related modifier 2	Sumo2	-0.59654	-0.180745	0.415795
Krev interaction trapped protein 1	Krit1	-0.67142	-0.255745	0.415675
Protein FAM134C	Fam134c	-0.53636	-0.121155	0.415205
Lysosomal Pro-X carboxypeptidase	Prcp	-0.35908	0.056035	0.415115
Peptidyl-prolyl cis-trans isomerase;Peptidyl-prolyl cis-trans isomerase B	Ppib	-0.36831	0.04638	0.41469
Heterogeneous nuclear ribonucleoproteins C1/C2	Hnrnpc	-0.241585	0.17263	0.414215
Transcription intermediary factor 1-beta	Trim28	-0.481375	-0.06718	0.414195
Minor histocompatibility antigen H13	Hm13	0.104	0.517995	0.413995
Ras-related protein Rap-1A	Rap1a	-0.675185	-0.26128	0.413905
Kinetochore protein NDC80 homolog	Ndc80	-0.70079	-0.286925	0.413865
Ras-related protein R-Ras2	Rras2	0.138375	0.551765	0.41339
Tyrosine-protein phosphatase non-receptor type;Tyrosine-protein phosphatase non-receptor type 1	Ptpn1	1.08642	1.49961	0.41319
Signal transducer and activator of transcription;Signal transducer and activator of transcription 1	Stat1	0.407105	0.820275	0.41317
Peptide deformylase (mitochondrial)	Pdf	-0.840095	-0.428105	0.41199
Syntaxin-8	Stx8	-0.265735	0.146165	0.4119
Ras association domain-containing protein 5	Rassf5			0.411415
Propionyl-CoA carboxylase beta chain, mitochondrial	Pccb	-0.50594	-0.09567	0.41027
Transmembrane 9 superfamily member 4	Tm9sf4	0.17468	0.584475	0.409795
F-actin-capping protein subunit alpha-1	Capza1	0.01333	0.4226	0.40927
Myocyte-specific enhancer factor 2D	Mef2d	-0.4265	-0.017345	0.409155
WD repeat-containing protein 44	Wdr44	-0.003115	0.40496	0.408075
Regulator of G-protein signaling 10	Rgs10	-0.72273	-0.31488	0.40785
Podocalyxin	Podxl	-2.57411	-2.16706	0.40705
Prostaglandin reductase 2	Ptgr2	-0.941005	-0.53453	0.406475
Ras-related C3 botulinum toxin substrate 1;Ras-related C3 botulinum toxin substrate 3	Rac1;Rac3	0.54958	0.955905	0.406325
ESF1 homolog	Esf1	0.05538	0.46103	0.40565
Leucine-rich repeat and calponin homology domain-containing protein 3	Lrch3	-0.004505	0.40055	0.405055
Calmodulin	Calm1	-0.59816	-0.193885	0.404275
Latexin	Lxn	-0.920015	-0.51643	0.403585
Transcription factor IIIB 90 kDa subunit	Brf1	-1.02246	-0.61979	0.40267
Lysosome-associated membrane glycoprotein 1	Lamp1	0.722115	1.12411	0.401995
WD repeat-containing protein 37	Wdr37	0.7379	1.13877	0.40087
Tissue alpha-L-fucosidase	Fuca1	0.112065	0.512645	0.40058
Metalloreductase STEAP3	Steap3	-0.352305	0.047935	0.40024
Integrator complex subunit 1	Ints1	-0.312965	0.08671	0.399675
Regulator of G-protein signaling 14	Rgs14	0.38164	0.78117	0.39953
6-phosphofructo-2-kinase/fructose-2,6-bisphosphatase 4;6-phosphofructo-2-kinase;Fructose-2,6-bisphosphatase	Pfkfb4			0.39939
Transmembrane 9 superfamily member 3	Tm9sf3	-0.41175	-0.012445	0.399305
N-acylneuraminate cytidylyltransferase	Cmas	-0.78013	-0.3818	0.39833
AP2-associated protein kinase 1	Aak1	-0.727375	-0.329635	0.39774
Cytochrome c oxidase subunit NDUFA4	Ndufa4	-0.44191	-0.044175	0.397735
Rho guanine nucleotide exchange factor 1	Arhgef1	-0.31826	0.07944	0.3977
7-dehydrocholesterol reductase	Dhcr7	-0.964775	-0.56736	0.397415
Target of Myb protein 1	Tom1	0.94393	1.34099	0.397065
WD repeat-containing protein 1	Wdr1	0.29654	0.69277	0.39623
Proteasome subunit beta type-8;Proteasome subunit beta type	Psmb8	-0.76352	-0.36731	0.39621
Beta-hexosaminidase subunit alpha	Hexa	0.955475	1.35133	0.395855
RNA-binding protein 12	Rbm12;Gm28036	-0.35975	0.035775	0.395525
Rab GTPase-activating protein 1	Rabgap1	-0.42114	-0.026205	0.394935
Abscission/NoCut checkpoint regulator	Zfyve19	-0.237425	0.15679	0.394215
Mitotic spindle-associated MMXD complex subunit MIP18	Fam96b	0.03131	0.425225	0.393915
Arrestin domain-containing protein 1	Arrdc1	-0.166265	0.22664	0.392905
Calcium-transporting ATPase;Calcium-transporting ATPase type 2C member 1	Atp2c1	0.123285	0.51552	0.392235
NADH dehydrogenase [ubiquinone] iron-sulfur protein 8, mitochondrial	Ndufs8	-0.764695	-0.3733	0.391395
Core histone macro-H2A.1	H2afy	-0.124015	0.267	0.391015
Polyadenylate-binding protein-interacting protein 1	Paip1	-0.3522	0.037305	0.389505
Rabankyrin-5	Ankfy1	-0.22567	0.163095	0.388765
Hemoglobin subunit beta-1	Hbbt1;Hbb-bs;Hbb-b1	-0.623805	-0.2354	0.388405
Nuclear pore complex protein Nup98-Nup96;Nuclear pore complex protein Nup98;Nuclear pore complex protein Nup96	Nup98	-0.39674	-0.009785	0.386955
Sideroflexin-3	Sfxn3	-0.667045	-0.280685	0.38636
Ribonuclease H2 subunit B	Rnaseh2b	-0.39858	-0.013445	0.385135
CAP-Gly domain-containing linker protein 2	Clip2	0.11608	0.500475	0.384395
14-3-3 protein gamma;14-3-3 protein gamma, N-terminally processed	Ywhag	0.06963	0.45384	0.38421
Probable ATP-dependent RNA helicase DDX10	Ddx10	-0.55549	-0.171425	0.384065
Nuclear pore membrane glycoprotein 210	Nup210	-0.24275	0.14045	0.3832
26S proteasome non-ATPase regulatory subunit 9	Psmd9	-0.77361	-0.390895	0.382715
Death-inducer obliterator 1	Dido1	-0.340665	0.04191	0.382575
pre-rRNA processing protein FTSJ3	Ftsj3	-0.18934	0.19301	0.38235
NLR family member X1	Nlrx1	0.68779	1.06993	0.38214
Vacuolar protein sorting-associated protein 28 homolog	Vps28	-0.50819	-0.12627	0.38192
Baculoviral IAP repeat-containing protein 6	Birc6	-0.56454	-0.18291	0.38163
Protein odr-4 homolog	Odr4;BC003331	-0.31213	0.06879	0.38092
NADH dehydrogenase [ubiquinone] 1 beta subcomplex subunit 9	Ndufb9	-1.10618	-0.726415	0.37976
Pre-mRNA-splicing factor RBM22	Rbm22	-0.581255	-0.202375	0.37888
Mannose-6-phosphate isomerase	Mpi	-0.10591	0.272915	0.378825
RNA-binding protein 7	Rbm7	-0.507865	-0.129415	0.37845
Dedicator of cytokinesis protein 5	Dock5	0.538555	0.916875	0.37832
Proto-oncogene vav	Vav1	-0.162685	0.2153	0.377985
Catalase	Cat	-0.14404	0.233625	0.377665
Actin-related protein 2/3 complex subunit 5;Actin-related protein 2/3 complex subunit 5-like protein	Arpc5l	-0.220605	0.15692	0.377525
Nuclear pore glycoprotein p62	Nup62	-0.28501	0.091935	0.376945
Eukaryotic translation initiation factor 6	Eif6	-0.886425	-0.51026	0.376165
Phenylalanine--tRNA ligase alpha subunit	Farsa	-0.23821	0.137515	0.375725
Zinc finger protein 771	Znf771	-0.61962	-0.244315	0.375305
cAMP-dependent protein kinase type I-alpha regulatory subunit;cAMP-dependent protein kinase type I-alpha regulatory subunit, N-terminally processed	Prkar1a	-0.16926	0.204525	0.373785
SCY1-like protein 2	Scyl2	-0.27597	0.095735	0.371705
Adapter molecule crk	Crk	-0.597975	-0.22747	0.370505
Na(+)/H(+) exchange regulatory cofactor NHE-RF1	Slc9a3r1	-0.14958	0.22086	0.37044
Stefin-3	Stfa3	4.6653	5.03483	0.36953
Sialate O-acetylesterase;Sialate O-acetylesterase small subunit;Sialate O-acetylesterase large subunit	Siae	-0.441785	-0.07263	0.369155
Transaldolase	Taldo1	0.378365	0.747055	0.36869
Peroxiredoxin-5, mitochondrial	Prdx5	1.73276	2.10128	0.36853
Cyclin-L2	Ccnl2	-0.79876	-0.430615	0.368145
BH3-interacting domain death agonist;BH3-interacting domain death agonist p15;BH3-interacting domain death agonist p13;BH3-interacting domain death agonist p11	Bid	-1.2606	-0.893045	0.36756
60S ribosomal protein L23	Rpl23	-0.45715	-0.0906	0.36655
FH1/FH2 domain-containing protein 1	Fhod1	0.228325	0.594715	0.36639
Neutrophil cytosol factor 4	Ncf4	1.70633	2.07253	0.366195
Mitochondrial-processing peptidase subunit beta	Pmpcb	0.008165	0.374015	0.36585
AP-1 complex subunit beta-1	Ap1b1	0.006265	0.372105	0.36584
Annexin A4;Annexin	Anxa4	0.97313	1.33858	0.365455
Mitochondrial fission factor	Mff	-0.85082	-0.48545	0.36537
Cytochrome c oxidase assembly protein COX15 homolog	Cox15	0.082895	0.447705	0.36481
Activator of 90 kDa heat shock protein ATPase homolog 1	Ahsa1	-0.13845	0.22635	0.3648
Acyloxyacyl hydrolase;Acyloxyacyl hydrolase small subunit;Acyloxyacyl hydrolase large subunit	Aoah	0.804055	1.16825	0.364195
Oxysterol-binding protein;Oxysterol-binding protein-related protein 3	Osbpl3	-1.10753	-0.744715	0.36282
ADP-ribosylation factor GTPase-activating protein 1	Arfgap1	-0.358735	0.00366	0.362395
Myotubularin-related protein 6	Mtmr6	0.248085	0.61045	0.362365
Acylamino-acid-releasing enzyme	Apeh	-0.11169	0.250595	0.362285
C-X-C chemokine receptor type 4	Cxcr4	-0.142795	0.218895	0.36169
Bifunctional polynucleotide phosphatase/kinase;Polynucleotide 3-phosphatase;Polynucleotide 5-hydroxyl-kinase	Pnkp	0.966065	1.32745	0.361385
28S ribosomal protein S9, mitochondrial	Mrps9	-0.1674	0.19373	0.36113
Serine protease inhibitor A3G	Serpina3g	-1.06753	-0.70691	0.36062
P2X purinoceptor;P2X purinoceptor 1	P2rx1	-0.859415	-0.499905	0.35951
Leucine-rich repeat-containing protein 59	Lrrc59	-0.00938	0.349755	0.359135
DNA mismatch repair protein Msh2	Msh2	-0.28612	0.072295	0.358415
General transcription factor 3C polypeptide 4	Gtf3c4	-0.006055	0.352345	0.3584
1-phosphatidylinositol 4,5-bisphosphate phosphodiesterase gamma-2	Plcg2	0.491415	0.84938	0.357965
AMMECR1-like protein	Ammecr1l	-1.27993	-0.92377	0.35616
Alpha-(1,6)-fucosyltransferase	Fut8	-0.49366	-0.137975	0.355685
tRNA(His) guanylyltransferase;Probable tRNA(His) guanylyltransferase	Thg1l	-0.641475	-0.286145	0.35533
Transcription elongation factor A protein 1	Tcea1	-0.20336	0.151535	0.354895
Guanine nucleotide-binding protein G(s) subunit alpha isoforms short;Guanine nucleotide-binding protein G(s) subunit alpha isoforms XLas	Gnas	-0.13127	0.22326	0.35453
Extended synaptotagmin-1	Esyt1	-0.50355	-0.150015	0.353535
C-terminal-binding protein 1	Ctbp1	-0.597635	-0.24423	0.353405
Aldehyde dehydrogenase;Fatty aldehyde dehydrogenase	Aldh3a2	0.143535	0.496725	0.35319
poly (ADP-ribose) polymerase family, member 4	Parp4	-0.08236	0.269735	0.352095
Peptidyl-prolyl cis-trans isomerase NIMA-interacting 1	Pin1	-0.11941	0.232515	0.351925
Sulfhydryl oxidase 1	Qsox1	0.1784	0.52996	0.35156
Dual specificity protein kinase CLK3	Clk3	-0.20251	0.14868	0.35119
Ribosomal biogenesis protein LAS1L	Las1l	0.12896	0.47986	0.3509
Protein-tyrosine-phosphatase;Tyrosine-protein phosphatase non-receptor type 9	Ptpn9	0.90186	1.2527	0.35084
Tubulin-specific chaperone cofactor E-like protein	Tbcel	-0.254205	0.09618	0.350385
Beta-arrestin-1	Arrb1	1.00574	1.35579	0.350055
Protein cereblon	Crbn	-0.85744	-0.50776	0.34968
Serine/threonine-protein kinase OSR1	Oxsr1	-0.256475	0.09319	0.349665
Cartilage-associated protein	Crtap			0.34951
Calcium/calmodulin-dependent protein kinase type II subunit gamma	Camk2g	0.068235	0.417355	0.34912
G patch domain and KOW motifs-containing protein	Gpkow	-0.736685	-0.387925	0.34876
Annexin A5	Anxa5	0.19804	0.5464	0.34836
Ran-binding protein 3	Ranbp3	-0.116545	0.231385	0.34793
Mannose-P-dolichol utilization defect 1 protein	Mpdu1	-0.040005	0.307335	0.34734
Tetratricopeptide repeat protein 1	Ttc1	-0.072095	0.27501	0.347105
Ubiquitin-conjugating enzyme E2 variant 2	Ube2v2	-0.518545	-0.171555	0.34699
Complement C3;Complement C3 beta chain;C3-beta-c;Complement C3 alpha chain;C3a anaphylatoxin;Acylation stimulating protein;Complement C3b alpha chain;Complement C3c alpha chain fragment 1;Complement C3dg fragment;Complement C3g fragment;Complement C3d fragment;Complement C3f fragment;Complement C3c alpha chain fragment 2	C3	5.48331	5.83028	0.34697
Fibronectin;Anastellin	Fn1			0.346675
Zinc finger protein 217	Zfp217	-0.144635	0.201775	0.34641
Deoxynucleoside triphosphate triphosphohydrolase SAMHD1	Samhd1	0.295265	0.640515	0.34525
Exportin-7	Xpo7	0.135385	0.480215	0.34483
Cysteine and glycine-rich protein 1	Csrp1	-0.178725	0.166015	0.34474
Phospholipid scramblase 1	Plscr1	-1.12567	-0.780965	0.34471
60S acidic ribosomal protein P0	Rplp0	-0.23959	0.104965	0.344555
1-acyl-sn-glycerol-3-phosphate acyltransferase epsilon	Agpat5	1.22892	1.57284	0.343915
Leucine-rich repeat-containing protein 25	Lrrc25			0.34368
Serine/threonine-protein kinase RIO3	Riok3	0.62799	0.971435	0.343445
Lactoylglutathione lyase	Glo1	-1.05164	-0.709525	0.342115
TNF receptor-associated factor 2	Traf2	0.02198	0.363235	0.341255
Cysteine and histidine-rich domain-containing protein 1	Chordc1	0.01529	0.356525	0.341235
V-type proton ATPase subunit B, brain isoform	Atp6v1b2	0.67177	1.01113	0.339365
Protein-tyrosine-phosphatase;Receptor-type tyrosine-protein phosphatase C	Ptprc	0.81486	1.154	0.33914
RNA-binding protein Raly	Raly	-0.0127	0.32629	0.33899
Rab GTPase-binding effector protein 1	Rabep1	-0.803845	-0.46564	0.338205
Secernin-2	Scrn2	-0.03193	0.30532	0.33725
Proline dehydrogenase 1, mitochondrial	Prodh	-1.47759	-1.14055	0.337035
NFU1 iron-sulfur cluster scaffold homolog, mitochondrial	Nfu1	-0.408065	-0.07236	0.335705
Pleckstrin homology domain-containing family O member 2	Plekho2	-0.302365	0.033145	0.33551
Structural maintenance of chromosomes protein 1A	Smc1a	0.211245	0.5465	0.335255
Tyrosine-protein phosphatase non-receptor type 12	Ptpn12	-0.10172	0.233035	0.334755
Lysozyme;Lysozyme C-2	Lyz2	4.96015	5.29445	0.3343
Autophagy protein 5	Atg5	0.394875	0.729055	0.33418
Stefin-2	Stfa2;Stfa2l1			0.333605
E3 ubiquitin-protein ligase CBL	Cbl	0.905115	1.23854	0.33342
IQ motif and SEC7 domain-containing protein 1	Iqsec1	-0.104065	0.229285	0.33335
Cleavage and polyadenylation specificity factor subunit 5	Nudt21	-0.973515	-0.640925	0.33259
Protein BUD31 homolog	Bud31	-0.73054	-0.398315	0.332225
Selenoprotein S	Vimp	0.179535	0.511315	0.33178
Splicing factor 3B subunit 3	Sf3b3	-0.441595	-0.10989	0.331705
Membrane-associated progesterone receptor component 2	Pgrmc2	-0.6813	-0.349625	0.331675
CSC1-like protein 1	Tmem63a	-0.590255	-0.25863	0.331625
Thioredoxin domain-containing protein 17	Txndc17	-0.35814	-0.026565	0.331575
Negative elongation factor A	Nelfa	-0.43554	-0.10432	0.33122
Targeting protein for Xklp2	Tpx2	-1.90619	-1.57503	0.331155
28S ribosomal protein S15, mitochondrial	Mrps15	-0.189125	0.14168	0.330805
Glutaredoxin-1	Glrx	0.954955	1.28562	0.33066
Peptidyl-prolyl cis-trans isomerase F, mitochondrial	Ppif	-1.61381	-1.28327	0.330535
Clathrin heavy chain;Clathrin heavy chain 1	Cltc	0.20645	0.53686	0.33041
Retinoic acid receptor RXR-beta	Rxrb	-0.11954	0.210465	0.330005
Protein-tyrosine-phosphatase;Receptor-type tyrosine-protein phosphatase eta	Ptprj	-0.50006	-0.170065	0.329995
Heterogeneous nuclear ribonucleoprotein A/B	Hnrnpab	-0.321005	0.008805	0.32981
Ribosome biogenesis regulatory protein homolog	Rrs1	-0.61148	-0.28187	0.32961
Dihydropteridine reductase	Qdpr	-0.746375	-0.416945	0.32943
F-box only protein 22	Fbxo22	0.16265	0.491735	0.329085
Calpain, small subunit 1	Capns1	1.05293	1.38157	0.32864
Lipopolysaccharide-binding protein	Lbp	1.47441	1.80285	0.328445
Glycosylphosphatidylinositol anchor attachment 1 protein	Gpaa1	-0.025805	0.3026	0.328405
Ethylmalonyl-CoA decarboxylase	Echdc1	-1.14319	-0.81501	0.328185
H/ACA ribonucleoprotein complex subunit 4	Dkc1	-0.629315	-0.301325	0.32799
Ubiquitin-like modifier-activating enzyme 1	Uba1	0.235415	0.562635	0.32722
Cell division cycle protein 23 homolog	Cdc23	-0.137095	0.189755	0.32685
6-phosphogluconate dehydrogenase, decarboxylating	Pgd	1.39135	1.71809	0.32674
ATP-dependent 6-phosphofructokinase;ATP-dependent 6-phosphofructokinase, platelet type	Pfkp	0.49025	0.8165	0.32625
Echinoderm microtubule-associated protein-like 4	Eml4	0.48478	0.81074	0.32596
Synaptogyrin-2	Syngr2;Gm20708	-0.539935	-0.21456	0.325375
Leukotriene A-4 hydrolase	Lta4h	0.383545	0.708725	0.32518
Ras-related protein Rab-7a	Rab7;Rab7a	-0.257105	0.06804	0.325145
Gamma-soluble NSF attachment protein	Napg	0.857255	1.18162	0.324365
Tyrosyl-DNA phosphodiesterase 2	Tdp2	-0.9125	-0.588565	0.323935
Protein EVI2B	Evi2b	-0.45716	-0.133495	0.323665
FACT complex subunit SPT16	Supt16;Supt16h	-0.30782	0.014825	0.322645
5-nucleotidase domain-containing protein 3	Nt5dc3	-0.35044	-0.027855	0.322585
General vesicular transport factor p115	Uso1	0.168315	0.49036	0.322045
T-complex protein 1 subunit delta	Cct4	-0.172185	0.14981	0.321995
Ras GTPase-activating-like protein IQGAP1	Iqgap1	0.884285	1.20579	0.321505
Glutaminase kidney isoform, mitochondrial	Gls	-0.77395	-0.453145	0.320805
Phosphatidylinositide phosphatase SAC1	Sacm1l	-0.11686	0.203875	0.320735
Guanine nucleotide-binding protein G(i) subunit alpha-2	Gnai2	0.09944	0.419745	0.320305
DnaJ homolog subfamily A member 3, mitochondrial	Dnaja3	0.04163	0.361785	0.320155
Bis(5-adenosyl)-triphosphatase enpp4	Enpp4	-0.328915	-0.009175	0.31974
V-type proton ATPase subunit a	Tcirg1	2.82729	3.14674	0.31945
U6 snRNA-associated Sm-like protein LSm3	Lsm3	-1.16109	-0.84173	0.31936
Peptidyl-prolyl cis-trans isomerase FKBP1A;Peptidyl-prolyl cis-trans isomerase	Fkbp1a	-0.19065	0.1283	0.31895
Staphylococcal nuclease domain-containing protein 1	Snd1	0.413435	0.7315	0.318065
Alpha-2-macroglobulin-P	A2mp			0.31758
Ankyrin repeat and KH domain containing 1	Ankhd1	-0.369795	-0.05248	0.317315
Dedicator of cytokinesis protein 11	Dock11	-0.14622	0.170965	0.317185
Cathepsin D	Ctsd	1.02767	1.34479	0.31712
AP-3 complex subunit delta-1	Ap3d1	-0.1306	0.18595	0.31655
FAS-associated factor 2	Faf2	-0.038995	0.27706	0.316055
Histone H4	Hist2h4;Hist1h4a	-0.324445	-0.00842	0.316025
BMP-2-inducible protein kinase	Bmp2k	-1.02559	-0.70962	0.31597
Protein Dr1	Dr1	-0.21497	0.10066	0.31563
Breast cancer metastasis-suppressor 1-like protein	Brms1l	0.23561	0.551055	0.315445
Protein Simiate	Fam206a	-0.957025	-0.641665	0.31536
Tight junction protein ZO-2	Tjp2	-0.017695	0.29752	0.315215
C-type lectin domain family 12 member A	Clec12a	1.84191	2.1568	0.314895
AP-4 complex subunit mu-1	Ap4m1	-0.190345	0.12409	0.314435
Cyclin-dependent-like kinase 5	Cdk5	0.0322	0.34608	0.31388
2-aminoethanethiol dioxygenase	Ado	-0.083505	0.23028	0.313785
Eukaryotic translation initiation factor 2 subunit 3, X-linked	Eif2s3x	0.024925	0.33856	0.313635
T cell specific GTPase 1	Tgtp1	-0.60872	-0.295565	0.313155
Dolichyl-diphosphooligosaccharide--protein glycosyltransferase subunit STT3A	Stt3a	-0.182145	0.131	0.313145
SH3 domain-binding glutamic acid-rich-like protein	Sh3bgrl	-0.93776	-0.625785	0.311975
Protein S100;Protein S100-A4	S100a4	0.88829	1.1994	0.31111
Bromodomain adjacent to zinc finger domain protein 2A	Baz2a	-0.067715	0.242775	0.31049
Scaffold attachment factor B2	Safb2	-0.349015	-0.03861	0.310405
Exocyst complex component 6	Exoc6	0.19605	0.506165	0.310115
Leukotriene B4 receptor 1	Ltb4r1;Ltb4r			0.310075
Lymphoid-restricted membrane protein;Processed lymphoid-restricted membrane protein	Lrmp	0.151075	0.46094	0.309865
Rab GDP dissociation inhibitor alpha	Gdi1	0.447775	0.75736	0.309585
Ras-related protein Rap-1b	Rap1b	-0.5329	-0.22344	0.30946
Mitofusin-2	Mfn2	0.18979	0.4984	0.30861
Stefin-2	Stfa2			0.308385
Tyrosine-protein phosphatase non-receptor type 11	Ptpn11	-0.59955	-0.291205	0.308345
BRO1 domain-containing protein BROX	Brox	0.300065	0.608235	0.30817
Serine/threonine-protein phosphatase PP1-gamma catalytic subunit	Ppp1cc	-0.113835	0.194045	0.30788
Integrin beta-1	Itgb1	-0.34386	-0.036165	0.307695
RAC-beta serine/threonine-protein kinase	Akt2	-0.027565	0.28007	0.307635
Arf-GAP domain and FG repeat-containing protein 2	Agfg2	-0.13458	0.172625	0.307205
Maleylacetoacetate isomerase	Gstz1			0.307095
Sodium/potassium-transporting ATPase subunit alpha-1	Atp1a1	0.06609	0.372675	0.306585
Zinc finger protein 148	Zfp148;Znf148	-0.119425	0.186945	0.30637
Exportin-2	Cse1l	-0.1083	0.1974	0.3057
Transitional endoplasmic reticulum ATPase	Vcp	0.260415	0.56578	0.305365
Leukocyte receptor cluster member 8 homolog	Leng8	-0.89993	-0.59518	0.30475
Poly [ADP-ribose] polymerase 1	Parp1	-0.291505	0.01324	0.304745
Vasodilator-stimulated phosphoprotein	Vasp	0.182355	0.48651	0.304155
Mitochondrial import inner membrane translocase subunit TIM50	Timm50	0.11608	0.42002	0.30394
Serine/threonine-protein kinase WNK1	Wnk1	-0.054725	0.24885	0.303575
Vacuolar protein sorting-associated protein 53 homolog	Vps53	0.03058	0.33387	0.30329
Protein unc-13 homolog D	Unc13d	-1.03135	-0.728215	0.30314
Coiled-coil domain-containing protein 102A	Ccdc102a	-1.41154	-1.10866	0.30288
V-type proton ATPase subunit a;V-type proton ATPase 116 kDa subunit a isoform 1	Atp6v0a1	2.0528	2.35563	0.30283
NEDD4-binding protein 1	N4bp1	0.42772	0.730325	0.302605
Ubiquitin carboxyl-terminal hydrolase;Ubiquitin carboxyl-terminal hydrolase 7	Usp7	-0.03111	0.27047	0.30158
Dynamin-1-like protein	Dnm1l	-0.100385	0.20025	0.300635
Cytosolic non-specific dipeptidase	Cndp2	0.740535	1.04078	0.300245
Thioredoxin reductase 1, cytoplasmic	Txnrd1	0.01069	0.309905	0.299215
Ras and Rab interactor 3	Rin3	1.00969	1.30884	0.29915
Cytokine receptor common subunit gamma	Il2rg;Gm20489	-0.534585	-0.23554	0.299045
Actin-related protein 2/3 complex subunit 4	Arpc4	-0.106195	0.1916	0.297795
Disintegrin and metalloproteinase domain-containing protein 9	Adam9	0.918945	1.21626	0.29731
Heat shock 70 kDa protein 4	Hspa4	0.070285	0.367045	0.29676
Mesoderm induction early response protein 1	Mier1	-0.305425	-0.00879	0.296635
Tropomyosin alpha-3 chain	Tpm3	0.02139	0.31746	0.29607
NEDD8-activating enzyme E1 regulatory subunit	Nae1	-0.489915	-0.193945	0.29597
Negative elongation factor D	Nelfcd	-0.06163	0.23372	0.29535
Late secretory pathway protein AVL9 homolog	Avl9	-0.051345	0.24353	0.294875
Protein VAC14 homolog	Vac14	-0.134905	0.159005	0.29391
Rho-associated protein kinase 1	Rock1	0.497565	0.7911	0.293535
Sorting nexin-4	Snx4	-0.841395	-0.54814	0.293255
Translationally-controlled tumor protein	Tpt1	-0.20698	0.08579	0.29277
Kinesin light chain 2	Klc2	0.111485	0.40409	0.292605
Importin-7	Ipo7	0.19402	0.486265	0.292245
Leukocyte immunoglobulin-like receptor subfamily B member 4	Lilrb4	1.71496	2.00668	0.291725
Copine-7	Cpne7	0.374655	0.665195	0.29054
Tyrosine-protein phosphatase non-receptor type 18	Ptpn18	-0.011285	0.279105	0.29039
Protein IWS1 homolog	Iws1	-0.044145	0.24622	0.290365
AP-5 complex subunit zeta-1	Ap5z1	-0.27197	0.018065	0.290035
Dedicator of cytokinesis protein 10	Dock10	-0.644425	-0.35462	0.289805
Retinol dehydrogenase 14	Rdh14	-0.21434	0.07502	0.28936
Core-binding factor subunit beta	Cbfb	-0.736725	-0.447455	0.28927
Glutaryl-CoA dehydrogenase, mitochondrial	Gcdh	0.002475	0.291435	0.28896
Cyclin-A2	Ccna2	-0.89844	-0.6096	0.28884
Ubiquitin carboxyl-terminal hydrolase 25	Usp25	0.144875	0.43347	0.288595
Pre-mRNA-splicing regulator WTAP	Wtap	-0.087205	0.2013	0.288505
[Pyruvate dehydrogenase (acetyl-transferring)] kinase isozyme 1, mitochondrial	Pdk1	-0.04093	0.24685	0.28778
N-acetyltransferase 10	Nat10	-0.97821	-0.69098	0.28723
Neutrophil cytosol factor 1	Ncf1	2.02411	2.31084	0.28673
Phosphatidylinositol 4,5-bisphosphate 3-kinase catalytic subunit gamma isoform	Pik3cg	0.09004	0.376165	0.286125
Serine palmitoyltransferase 2	Sptlc2	0.288465	0.57458	0.286115
Cell cycle and apoptosis regulator protein 2	Ccar2	-0.69954	-0.413685	0.285855
Superkiller viralicidic activity 2-like	Skiv2l	-1.16974	-0.884525	0.28521
SLAM family member 5	Cd84	0.28089	0.565805	0.284915
40S ribosomal protein S15a	Rps15a	-0.329055	-0.0448	0.284255
Syntaxin-binding protein 3	Stxbp3	-0.06879	0.214815	0.283605
Ras-related protein Rab-4B	Rab4b	-0.50115	-0.21763	0.28352
RNA-binding protein PNO1	Pno1	-0.33685	-0.05333	0.28352
Carcinoembryonic antigen-related cell adhesion molecule 1;Carcinoembryonic antigen-related cell adhesion molecule 2	Ceacam1;Ceacam2			0.283495
Acyl-coenzyme A thioesterase 13;Acyl-coenzyme A thioesterase 13, N-terminally processed	Acot13	-0.691785	-0.408705	0.28308
Protein unc-45 homolog A	Unc45a	-0.7198	-0.43715	0.28265
Arachidonate 5-lipoxygenase-activating protein	Alox5ap	0.71494	0.99756	0.28262
Serine/threonine-protein phosphatase PP1-alpha catalytic subunit	Ppp1ca	-0.29739	-0.014815	0.282575
Trifunctional enzyme subunit beta, mitochondrial;3-ketoacyl-CoA thiolase	Hadhb	-0.412005	-0.12968	0.282325
Glycosaminoglycan xylosylkinase	Fam20b	0.062715	0.3445	0.281785
Neutral alpha-glucosidase AB	Ganab	0.43863	0.719655	0.281025
NADH dehydrogenase [ubiquinone] iron-sulfur protein 7, mitochondrial	Ndufs7	-0.660475	-0.379625	0.28085
Protein strawberry notch homolog 1	Sbno1	0.091285	0.372055	0.28077
Nucleolysin TIAR	Tial1	-0.327235	-0.046675	0.28056
28S ribosomal protein S5, mitochondrial	Mrps5	-0.02934	0.25119	0.28053
RUN and FYVE domain-containing protein 1	Rufy1	0.3511	0.63152	0.28042
Synembryn-A	Ric8a	0.14487	0.42523	0.28036
Lymphocyte-specific helicase	Hells	-0.881025	-0.600775	0.28025
BRISC and BRCA1-A complex member 1	Babam1	-0.2611	0.01878	0.27988
Bis(5-nucleosyl)-tetraphosphatase [asymmetrical]	Nudt2	0.048755	0.328575	0.27982
Uncharacterized protein C7orf26 homolog	E130309D02Rik;A630028N22	-0.573855	-0.294235	0.27962
Transmembrane protein 33	Tmem33	0.10006	0.37931	0.27925
RNA exonuclease 4	Rexo4	-0.05212	0.22691	0.27903
Eukaryotic translation initiation factor 1	Eif1	0.793055	1.07169	0.27864
Biliverdin reductase A	Blvra	-0.20345	0.074625	0.278075
Calcium-transporting ATPase;Sarcoplasmic/endoplasmic reticulum calcium ATPase 3	Atp2a3	-0.299895	-0.021915	0.27798
Aminoacylase-1	Acy1	0.4463	0.72394	0.27764
Translocated promoter region, nuclear basket protein	Tpr	0.016655	0.293645	0.27699
WASH complex subunit FAM21	Fam21	0.387455	0.663685	0.27623
Purine nucleoside phosphorylase	Pnp	0.165475	0.441665	0.27619
Synaptosomal-associated protein 47	Snap47	-0.401825	-0.12567	0.276155
Olfactomedin-4	Olfm4			0.27612
Short/branched chain specific acyl-CoA dehydrogenase, mitochondrial	Acadsb	0.94459	1.22059	0.276005
Proteasome subunit beta type;Proteasome subunit beta type-3	Psmb3	-0.513005	-0.237735	0.27527
Secretory carrier-associated membrane protein 2	Scamp2	0.51927	0.794355	0.275085
Non-specific serine/threonine protein kinase;Serine/threonine-protein kinase MRCK alpha	Cdc42bpa			0.274945
ATP-citrate synthase	Acly	0.47265	0.746505	0.273855
Epidermal growth factor receptor substrate 15-like 1	Eps15l1	0.448125	0.72166	0.273535
Nuclear mitotic apparatus protein 1	Numa1	-0.183205	0.090085	0.27329
Testin	Tes	0.16919	0.44188	0.27269
Induced myeloid leukemia cell differentiation protein Mcl-1 homolog	Mcl1	0.198445	0.46976	0.271315
Coronin;Coronin-1C	Coro1c	0.293725	0.564485	0.27076
Protein-lysine N-methyltransferase Mettl10	Mettl10	-0.09722	0.17351	0.27073
40S ribosomal protein S11	Rps11	-0.29602	-0.025335	0.270685
Structural maintenance of chromosomes flexible hinge domain-containing protein 1	Smchd1	-0.427995	-0.15755	0.270445
Cyclic AMP-dependent transcription factor ATF-7	Atf7;Gm28047			0.26997
Lipase maturation factor 2	Lmf2	-0.0237	0.245525	0.269225
Regulator of chromosome condensation	Rcc1	-0.3063	-0.03713	0.26917
Cytochrome c oxidase subunit 4 isoform 1, mitochondrial	Cox4i1	-0.64525	-0.376295	0.268955
2,3-cyclic-nucleotide 3-phosphodiesterase	Cnp	-0.834825	-0.56599	0.268835
MHC class II regulatory factor RFX1	Rfx1	-0.4654	-0.19705	0.26835
Rho GTPase-activating protein 1	Arhgap1	-0.17346	0.094785	0.268245
Mitochondrial ribonuclease P protein 1	Trmt10c	-0.549395	-0.281335	0.26806
Ubiquitin carboxyl-terminal hydrolase;Probable ubiquitin carboxyl-terminal hydrolase FAF-X	Usp9x	-0.411175	-0.143285	0.26789
5-AMP-activated protein kinase subunit gamma-2	Prkag2	-0.51771	-0.249945	0.267765
Glycogen synthase kinase-3 beta	Gsk3b	-0.124165	0.143395	0.26756
DnaJ homolog subfamily B member 11	Dnajb11	0.16838	0.43573	0.26735
Glucocorticoid receptor	Nr3c1	0.869705	1.13672	0.26701
Delta-1-pyrroline-5-carboxylate synthase;Glutamate 5-kinase;Gamma-glutamyl phosphate reductase	Aldh18a1	-0.321675	-0.05472	0.266955
Ras-related protein Rab-11B;Ras-related protein Rab-11A	Rab11b;Rab11a	-0.51977	-0.25351	0.26626
Early endosome antigen 1	Eea1	0.614255	0.88022	0.265965
Ras-related GTP-binding protein C	Rragc	0.31032	0.57622	0.2659
Proline-, glutamic acid- and leucine-rich protein 1	Pelp1	-1.02978	-0.764575	0.2652
Retinoblastoma-binding protein 5	Rbbp5	-0.10553	0.159665	0.265195
Hematopoietic lineage cell-specific protein	Hcls1	0.423265	0.68846	0.265195
Brain-specific angiogenesis inhibitor 1-associated protein 2	Baiap2	0.18232	0.446995	0.264675
Proteasome subunit alpha type-2	Psma2	-0.29451	-0.030175	0.264335
V-type proton ATPase subunit H	Atp6v1h	0.58411	0.84821	0.2641
Dihydrofolate reductase	Dhfr	-1.03648	-0.77259	0.263895
Thioredoxin reductase 2, mitochondrial	Txnrd2	0.04093	0.304415	0.263485
DNA-binding protein Rfx5	Rfx5	-0.98953	-0.72612	0.26341
Pre-mRNA-splicing factor SYF1	Xab2	-0.372455	-0.109325	0.26313
DNA primase;DNA primase small subunit	Prim1	-0.728775	-0.465745	0.26303
DNA-directed RNA polymerases I and III subunit RPAC1	Polr1c	-0.07525	0.18702	0.26227
Histone acetyltransferase type B catalytic subunit	Hat1	-0.59742	-0.335495	0.261925
SAFB-like transcription modulator	Sltm	-0.047035	0.21487	0.261905
Cytoplasmic dynein 1 heavy chain 1	Dync1h1	-0.715715	-0.453875	0.26184
Septin-2	Septin2	-0.029645	0.231235	0.26088
Coiled-coil domain-containing protein 58	Ccdc58	-0.645535	-0.38579	0.259745
Properdin	Cfp	1.6036	1.86333	0.25973
Protein kinase C delta type;Protein kinase C delta type regulatory subunit;Protein kinase C delta type catalytic subunit;Protein kinase C	Prkcd	0.864605	1.12395	0.259345
EH domain-containing protein 1	Ehd1	0.82678	1.08594	0.25916
Protein SCAF8	Scaf8	-0.55339	-0.294235	0.259155
Trafficking protein particle complex subunit 5	Trappc5	-0.53706	-0.27829	0.25877
Cleavage stimulation factor subunit 3	Cstf3	-0.35959	-0.1009	0.25869
Carboxypeptidase;Lysosomal protective protein;Lysosomal protective protein 32 kDa chain;Lysosomal protective protein 20 kDa chain	Ctsa	0.070415	0.328755	0.25834
DNA-directed RNA polymerase III subunit RPC3	Polr3c	-0.26028	-0.0023	0.25798
Ras-related protein Rab-2A	Rab2a	-0.180035	0.07791	0.257945
Isopentenyl-diphosphate Delta-isomerase 1	Idi1	-0.60341	-0.34602	0.25739
GDP-fucose protein O-fucosyltransferase 1	Pofut1	-0.430075	-0.172725	0.25735
Chloride intracellular channel protein;Chloride intracellular channel protein 1	Clic1	-0.24693	0.009825	0.256755
Eukaryotic translation initiation factor 3 subunit C	Eif3c	0.580235	0.8368	0.256565
Ribosomal RNA processing protein 1 homolog A	Rrp1	-0.748875	-0.49243	0.256445
Lysosome-associated membrane glycoprotein 2	Lamp2	1.26155	1.51748	0.255925
Glutathione peroxidase 1;Glutathione peroxidase	Gpx1	-0.13503	0.120655	0.255685
Spindlin-1	Spin1	-0.20101	0.05438	0.25539
Guanine nucleotide-binding protein G(I)/G(S)/G(T) subunit beta-2	Gnb2	0.043485	0.29878	0.255295
Dachsous cadherin related 2	Dchs2			0.2552
Casein kinase II subunit alpha	Csnk2a1	-0.227595	0.0268	0.254395
Alpha-galactosidase A	Gla	1.27144	1.52556	0.25411
Anaphase-promoting complex subunit 2	Anapc2	0.590955	0.84505	0.254095
Oligosaccharyltransferase complex subunit OSTC	Ostc	-0.526255	-0.272375	0.25388
RNA polymerase-associated protein RTF1 homolog	Rtf1	0.40527	0.65861	0.25334
Arf-GAP with Rho-GAP domain, ANK repeat and PH domain-containing protein 1	Arap1	0.23482	0.488155	0.253335
Serine/threonine-protein phosphatase 2A 56 kDa regulatory subunit gamma isoform	Ppp2r5c	-0.37655	-0.123285	0.253265
Heparin cofactor 2	Serpind1	1.73178	1.98492	0.25314
Methionine adenosyltransferase 2 subunit beta	Mat2b	-0.61027	-0.357605	0.252665
Tubulin alpha-4A chain	Tuba4a	-0.012185	0.240245	0.25243
3-ketoacyl-CoA thiolase A, peroxisomal	Acaa1a	0.49089	0.743005	0.252115
Cell cycle control protein 50A	Tmem30a	-0.206405	0.045655	0.25206
Docking protein 2	Dok2	-1.09869	-0.846915	0.251775
Testis expressed gene 264	Tex264			0.251215
NudC domain-containing protein 2	Nudcd2	-0.68303	-0.43216	0.25087
60S acidic ribosomal protein P1	Rplp1	-0.134745	0.1161	0.250845
Rho GTPase-activating protein 30	Arhgap30	-0.356445	-0.105855	0.25059
Mitochondrial antiviral-signaling protein	Mavs	-0.48877	-0.23865	0.25012
SUMO-activating enzyme subunit 1;SUMO-activating enzyme subunit 1, N-terminally processed	Sae1	-0.23976	0.00985	0.24961
Ubiquitin-like-conjugating enzyme ATG3	Atg3	0.098365	0.3474	0.249035
Cytochrome c oxidase assembly factor 3 homolog, mitochondrial	Coa3	-0.33938	-0.092025	0.247355
Signal recognition particle 54 kDa protein	Srp54	-0.32096	-0.07373	0.24723
ATP-dependent RNA helicase A	Dhx9	-0.185985	0.06123	0.247215
Phosphatidylinositol 4,5-bisphosphate 3-kinase catalytic subunit delta isoform	Pik3cd	0.40136	0.648515	0.247155
Acyl-CoA-binding protein	Dbi	0.061975	0.308975	0.247
CCR4-NOT transcription complex subunit 2	Cnot2	-0.145265	0.101645	0.24691
Dipeptidyl peptidase 3	Dpp3	-0.164425	0.08215	0.246575
Growth hormone-inducible transmembrane protein	Ghitm	0.63782	0.883935	0.246115
V-type proton ATPase subunit G 1	Atp6v1g1	0.152815	0.39865	0.245835
NF-kappa-B essential modulator	Ikbkg	-0.31894	-0.073345	0.245595
Osteoclast-stimulating factor 1	Ostf1	0.879495	1.12488	0.24539
Metastasis-associated protein MTA3	Mta3	-1.31618	-1.07102	0.24516
Ras-related protein Rab-8A	Rab8a	-0.26102	-0.01592	0.2451
COP9 signalosome complex subunit 1	Gps1	-0.08084	0.16412	0.24496
Importin subunit alpha;Importin subunit alpha-1	Kpna2	-0.76476	-0.520695	0.244065
Ribosomal protein S6 kinase alpha-3	Rps6ka3	-0.167935	0.07606	0.243995
E3 ubiquitin-protein ligase LRSAM1	Lrsam1			0.24342
Cyclin-dependent kinase 17	Cdk17	-0.537205	-0.29399	0.243215
Probable ATP-dependent RNA helicase DDX27	Ddx27	-0.292665	-0.049785	0.24288
Methylcrotonoyl-CoA carboxylase beta chain, mitochondrial	Mccc2	-0.719805	-0.47698	0.242825
Integral membrane protein 2C;CT-BRI3	Itm2c	-0.743455	-0.501865	0.24159
39S ribosomal protein L21, mitochondrial	Mrpl21	-0.24038	0.00087	0.24125
Serine/threonine-protein kinase 17B	Stk17b	0.039805	0.28082	0.241015
Nitrilase homolog 1	Nit1	0.332015	0.573025	0.24101
Beclin-1	Becn1	0.11288	0.35311	0.24023
60S ribosomal protein L18	Rpl18	-0.64298	-0.403045	0.239935
ADP/ATP translocase 1	Slc25a4	-0.18765	0.05222	0.23987
Ancient ubiquitous protein 1	Aup1	0.48015	0.719945	0.239795
Dedicator of cytokinesis protein 8	Dock8	0.08272	0.32222	0.2395
E3 UFM1-protein ligase 1	Ufl1	0.091085	0.330495	0.23941
Melanoma inhibitory activity protein 3	Mia3	0.23198	0.47129	0.23931
ADP-ribosylation factor 4	Arf4	-0.09183	0.147235	0.239065
Polyadenylate-binding protein 2	Pabpn1;Gm20521	-0.407135	-0.16869	0.238445
Vesicle-associated membrane protein 5	Vamp5	-2.51495	-2.27662	0.238325
Armadillo repeat-containing protein 6	Armc6	-0.0928	0.145275	0.238075
Nuclear respiratory factor 1	Nrf1	-0.448745	-0.210925	0.23782
Caspase-8;Caspase-8 subunit p18;Caspase-8 subunit p10	Casp8	0.09673	0.334435	0.237705
E3 ubiquitin-protein ligase ARIH1	Arih1	-0.099695	0.137535	0.23723
Signal recognition particle subunit SRP72	Srp72	-0.0526	0.184425	0.237025
Ubiquitin-associated domain-containing protein 2	Ubac2	-0.147895	0.08905	0.236945
Vacuolar protein sorting-associated protein 18 homolog	Vps18	-0.28246	-0.045525	0.236935
Unconventional myosin-Va	Myo5a	1.64203	1.87894	0.236905
Multivesicular body subunit 12A	Mvb12a	-0.66848	-0.43188	0.2366
NEDD8 ultimate buster 1	Nub1	0.22971	0.466125	0.236415
ADP-ribosylation factor 6	Arf6	-0.09408	0.142275	0.236355
Tyrosine-protein kinase BAZ1B	Baz1b	-0.117505	0.11861	0.236115
Exosome complex component RRP46	Exosc5	-0.287615	-0.05159	0.236025
Kinesin light chain 1	Klc1	0.418335	0.65419	0.235855
E3 ubiquitin-protein ligase HECTD1	Hectd1	-1.0662	-0.83043	0.23577
Ras-related protein Rab-5B	Rab5b	0.142245	0.37768	0.235435
5-nucleotidase domain-containing protein 1	Nt5dc1	-0.378995	-0.144045	0.23495
Ras-related protein Rab-1A	Rab1;Rab1A	0.289745	0.52455	0.234805
Sulfide:quinone oxidoreductase, mitochondrial	Sqrdl	5.96276	6.19756	0.2348
Complement component receptor 1-like protein	Cr1l	-0.654625	-0.420205	0.23442
Neutral cholesterol ester hydrolase 1	Nceh1	-0.4907	-0.25634	0.23436
Protein phosphatase 1 regulatory subunit 7	Ppp1r7	-0.326925	-0.093355	0.23357
IST1 homolog	Ist1	-0.301785	-0.068425	0.23336
NADH dehydrogenase [ubiquinone] 1 alpha subcomplex subunit 8	Ndufa8			0.233335
Aldo-keto reductase family 1 member C13	Akr1c13	-1.00975	-0.777565	0.23219
Ras-related protein Rab-35	Rab35	0.05294	0.28416	0.23122
Isobutyryl-CoA dehydrogenase, mitochondrial	Acad8	-0.189575	0.04097	0.230545
Tyrosine-protein kinase CSK	Csk	-0.35396	-0.12377	0.23019
rRNA 2-O-methyltransferase fibrillarin	Fbl	-0.39506	-0.164905	0.230155
Structural maintenance of chromosomes protein 6	Smc6	-0.227725	0.002115	0.22984
Probable gluconokinase	Idnk			0.229085
Importin subunit beta-1	Kpnb1	-0.131635	0.09716	0.228795
A kinase (PRKA) anchor protein 13	Akap13	-1.27378	-1.04509	0.22869
GA-binding protein subunit beta-2	Gabpb2	-0.56023	-0.33164	0.22859
cAMP-dependent protein kinase catalytic subunit beta	Prkacb	-0.074805	0.15368	0.228485
Vacuolar protein sorting-associated protein 26A	Vps26a	-0.09195	0.136415	0.228365
Nicastrin	Ncstn	0.202355	0.430615	0.22826
Pre-rRNA-processing protein TSR1 homolog	Tsr1	0.063525	0.29161	0.228085
40S ribosomal protein S25	Rps25	-0.034865	0.192545	0.22741
Histone H3;Histone H3.2	Hist2h3b;Hist1h3b	0.123115	0.35047	0.227355
Profilin;Profilin-1	Pfn1	-0.556105	-0.329115	0.22699
Drebrin-like protein	Dbnl	0.082985	0.309105	0.22612
Inhibitor of nuclear factor kappa-B kinase subunit epsilon	Ikbke			0.225475
Transmembrane protein 176A	Tmem176a	-0.4501	-0.22485	0.22525
Serine/arginine repetitive matrix protein 1	Srrm1	0.231005	0.45602	0.225015
Flavin reductase (NADPH)	Blvrb	0.38234	0.607295	0.224955
GTP:AMP phosphotransferase AK3, mitochondrial	Ak3	-1.10655	-0.881695	0.22485
TRAF-type zinc finger domain-containing protein 1	Trafd1	-1.00849	-0.783855	0.22464
Sorting nexin-17	Snx17	-0.193285	0.031335	0.22462
Serine/threonine-protein kinase N1	Pkn1	0.398245	0.622695	0.22445
GTPase Era, mitochondrial	Eral1	-0.2504	-0.02603	0.22437
Sodium/potassium-transporting ATPase subunit beta-3	Atp1b3	-0.387855	-0.163815	0.22404
Ras-related protein Rab-10	Rab10	-0.665485	-0.441655	0.22383
Transcription factor Dp-1	Tfdp1	-0.74841	-0.52468	0.22373
Talin-1	Tln1	-0.332775	-0.109065	0.22371
U3 small nucleolar RNA-associated protein 14 homolog A	Utp14a	-0.845285	-0.622045	0.22324
Annexin A3;Annexin	Anxa3	4.42246	4.64568	0.22323
Dolichol-phosphate mannosyltransferase subunit 3	Dpm3	-0.42096	-0.19796	0.223
Erlin-2	Erlin2	0.22847	0.45138	0.22291
H-2 class I histocompatibility antigen, D-37 alpha chain	H2-T23	-0.19852	0.024015	0.222535
Golgi-specific brefeldin A-resistance factor 1	Gbf1	-0.549155	-0.327555	0.2216
Putative RNA-binding protein Luc7-like 1	Luc7l	0.097595	0.319085	0.22149
Ubiquitin-conjugating enzyme E2 Q1	Ube2q1	0.050495	0.271845	0.22135
Phosphoribosyl pyrophosphate synthase-associated protein 2	Prpsap2	-0.157455	0.06335	0.220805
Cullin-associated NEDD8-dissociated protein 1	Cand1	-0.61162	-0.39145	0.22017
NADH dehydrogenase [ubiquinone] flavoprotein 2, mitochondrial	Ndufv2	-1.13708	-0.917125	0.219955
Mannosyl-oligosaccharide 1,2-alpha-mannosidase IB;alpha-1,2-Mannosidase	Man1a2	-0.103065	0.116655	0.21972
AP-1 complex subunit mu-1	Ap1m1	-0.22121	-0.002465	0.218745
Protein tyrosine phosphatase, receptor type, f polypeptide (PTPRF), interacting protein (liprin), alpha 1	Ppfia1	-0.22083	-0.002115	0.218715
Protein SMG9	Smg9	0.308215	0.52679	0.218575
Probable aminopeptidase NPEPL1	Npepl1	-0.424535	-0.206135	0.2184
Uroporphyrinogen-III synthase	Uros			0.2184
Dolichol-phosphate mannosyltransferase subunit 1	Dpm1	-0.373615	-0.155595	0.21802
SWI/SNF-related matrix-associated actin-dependent regulator of chromatin subfamily D member 2	Smarcd2	-0.428305	-0.210595	0.21771
Exocyst complex component 4	Exoc4	0.34525	0.562925	0.217675
Sorcin	Sri	-0.40561	-0.18841	0.2172
Adaptin ear-binding coat-associated protein 2	Necap2	-0.34762	-0.13043	0.21719
Protein TSSC1	Tssc1	-0.02189	0.194795	0.216685
Uncharacterized protein FLJ45252 homolog		-1.13904	-0.92238	0.21666
NADH dehydrogenase [ubiquinone] iron-sulfur protein 3, mitochondrial	Ndufs3	-0.618165	-0.40174	0.216425
Aurora kinase B	Aurkb	-0.35134	-0.135	0.21634
Inositol-3-phosphate synthase 1	Isyna1	0.04744	0.263605	0.216165
Tropomyosin alpha-3 chain	Tpm3;Tpm3-rs7	0.07996	0.2961	0.21614
Vacuolar fusion protein CCZ1 homolog	Ccz1	0.336225	0.5523	0.216075
Mediator of RNA polymerase II transcription subunit 24	Med24	-0.083285	0.13265	0.215935
CWF19-like protein 1	Cwf19l1	-0.10546	0.11014	0.2156
BRCA1-A complex subunit BRE	Bre	-0.422875	-0.207555	0.21532
Vacuolar protein sorting-associated protein 33A	Vps33a	0.186595	0.401675	0.21508
Cytochrome b5 type B	Cyb5b	-0.49822	-0.28321	0.21501
H/ACA ribonucleoprotein complex subunit 2	Nhp2	-0.770575	-0.556135	0.21444
Mitochondrial-processing peptidase subunit alpha	Pmpca	0.212095	0.42652	0.214425
BRISC complex subunit Abro1	Fam175b	-0.26776	-0.05342	0.21434
Signal recognition particle subunit SRP68	Srp68	-0.136005	0.077705	0.21371
Lamin-B1	Lmnb1	-0.196285	0.016665	0.21295
Eukaryotic translation initiation factor 4E	Eif4e	-0.262645	-0.05003	0.212615
Coronin-7	Coro7	1.23513	1.44761	0.21248
Luc7-like protein 3	Luc7l3	-0.28327	-0.071185	0.212085
Pleiotropic regulator 1	Plrg1	-0.06329	0.14878	0.21207
Cytoplasmic FMR1-interacting protein 2	Cyfip2	0.188345	0.3996	0.211255
Non-specific lipid-transfer protein	Scp2	-0.507065	-0.29589	0.211175
Triosephosphate isomerase	Tpi1	0.117535	0.328455	0.21092
NADPH:adrenodoxin oxidoreductase, mitochondrial	Fdxr	-0.371695	-0.161125	0.21057
Crooked neck-like protein 1	Crnkl1	-0.39807	-0.18781	0.21026
60S ribosomal protein L21	Rpl21	-0.609235	-0.399135	0.2101
Atlastin-3	Atl3	-0.55706	-0.347	0.21006
Plastin-2	Lcp1	0.44467	0.654125	0.209455
Unconventional myosin-XVIIIa	Myo18a	-0.23028	-0.02085	0.20943
Glyoxalase domain-containing protein 4	Glod4	-0.4305	-0.22158	0.20892
NF-kappa-B inhibitor alpha	Nfkbia			0.20876
Charged multivesicular body protein 1a	Chmp1a	0.20524	0.41375	0.20851
Stromal interaction molecule 1	Stim1	-0.65018	-0.441925	0.208255
Heterogeneous nuclear ribonucleoprotein F;Heterogeneous nuclear ribonucleoprotein F, N-terminally processed	Hnrnpf	-0.525515	-0.317505	0.20801
Peptidyl-prolyl cis-trans isomerase FKBP5;Peptidyl-prolyl cis-trans isomerase FKBP5, N-terminally processed	Fkbp5	-0.17313	0.034825	0.207955
Guanine nucleotide-binding protein G(I)/G(S)/G(T) subunit beta-1	Gnb1	0.1388	0.346725	0.207925
PML-RARA-regulated adapter molecule 1	Pram1			0.20783
E3 ubiquitin-protein ligase MYCBP2	Mycbp2	-0.83216	-0.624545	0.207615
Eukaryotic translation initiation factor 5B	Eif5b	0.12672	0.334055	0.207335
MMS19 nucleotide excision repair protein homolog	Mms19	-0.3345	-0.12765	0.20685
Unconventional myosin-IXb	Myo9b	-0.25062	-0.04389	0.20673
Tubulin beta-2B chain	Tubb2b	0.285445	0.492045	0.2066
Sjoegren syndrome/scleroderma autoantigen 1 homolog	Sssca1	-0.69068	-0.484235	0.206445
Queuine tRNA-ribosyltransferase	Qtrt1	-0.118275	0.088125	0.2064
Ras GTPase-activating-like protein IQGAP2	Iqgap2	-1.23441	-1.02808	0.20633
Cytochrome c oxidase subunit 2	mt-Co2;Mtco2	-0.231	-0.0247	0.2063
Prostaglandin E synthase 3	Ptges3	0.471185	0.67734	0.206155
Calcineurin subunit B type 1	Ppp3r1	0.00314	0.20928	0.20614
Moesin	Msn	0.30886	0.51495	0.20609
OCIA domain-containing protein 1	Ociad1	-0.773235	-0.56765	0.205585
Serine beta-lactamase-like protein LACTB, mitochondrial	Lactb	0.04764	0.25315	0.20551
Proteasome activator complex subunit 1	Psme1	-0.49131	-0.286065	0.205245
Leucyl-cystinyl aminopeptidase	Lnpep	0.22596	0.431095	0.205135
Selenoprotein O	Selo	-0.318625	-0.11366	0.204965
Ubiquitin-conjugating enzyme E2 E1	Ube2e1;Ube2e2	-0.30691	-0.102135	0.204775
Lanosterol 14-alpha demethylase	Cyp51a1	-0.14681	0.057735	0.204545
Tyrosine-protein phosphatase non-receptor type 7	Ptpn7	-0.524815	-0.32079	0.204025
Iron-sulfur cluster co-chaperone protein HscB, mitochondrial	Hscb	-1.15013	-0.94632	0.203815
Elongation factor Tu, mitochondrial;Elongation factor Tu	Tufm;Gm9755	-0.109535	0.09379	0.203325
Signal transducer and activator of transcription 5B	Stat5b	-0.41516	-0.212135	0.203025
Glucosamine 6-phosphate N-acetyltransferase	Gnpnat1	-0.3463	-0.143515	0.202785
Signal-transducing adaptor protein 1	Stap1	-0.22402	-0.021245	0.202775
Beta-arrestin-2	Arrb2	0.832515	1.03495	0.20244
RuvB-like 1	Ruvbl1	-0.431765	-0.22936	0.202405
Zinc finger CCCH domain-containing protein 18	Zc3h18	0.09505	0.297145	0.202095
Coiled-coil domain-containing protein 6	Ccdc6	-0.062445	0.13952	0.201965
Beta-hexosaminidase;Beta-hexosaminidase subunit beta	Hexb	0.9898	1.19159	0.20179
Zinc finger CCCH domain-containing protein 4	Zc3h4	-0.7624	-0.561165	0.201235
Sorting nexin-3	Snx3	0.28995	0.491185	0.201235
Ubiquitin carboxyl-terminal hydrolase 10	Usp10	-0.2439	-0.043135	0.200765
Manganese-transporting ATPase 13A1	Atp13a1	0.08502	0.285535	0.200515
AP-2 complex subunit alpha-1	Ap2a1	0.27153	0.47202	0.20049
Nucleoporin NDC1	Ndc1	0.28431	0.48433	0.20002
Protein flightless-1 homolog	Flii	0.64165	0.841425	0.199775
tRNA (guanine-N(7)-)-methyltransferase non-catalytic subunit Wdr4;tRNA (guanine-N(7)-)-methyltransferase non-catalytic subunit WDR4	Wdr4	-0.690415	-0.49066	0.199755
Phosphoinositide phospholipase C;1-phosphatidylinositol 4,5-bisphosphate phosphodiesterase gamma-1	Plcg1	-0.68338	-0.48368	0.1997
Hermansky-Pudlak syndrome 6 protein homolog	Hps6	-0.62581	-0.42659	0.19922
HEAT repeat containing 1	Heatr1	-0.29251	-0.094225	0.198285
CD2-associated protein	Cd2ap	0.824115	1.02229	0.19818
Heat shock-related 70 kDa protein 2	Hspa2	-1.08116	-0.88383	0.197335
Guanine nucleotide-binding protein subunit alpha-13	Gna13	-0.142255	0.054935	0.19719
REST corepressor 1	Rcor1	-0.503175	-0.306235	0.19694
Pyrroline-5-carboxylate reductase;Pyrroline-5-carboxylate reductase 2	Pycr2	0.166895	0.36355	0.196655
DNA topoisomerase 1	Top1	0.114045	0.31062	0.196575
Actin-related protein 3	Actr3	0.38175	0.578305	0.196555
Serine/threonine-protein phosphatase 2A 55 kDa regulatory subunit B;Serine/threonine-protein phosphatase 2A 55 kDa regulatory subunit B alpha isoform	Ppp2r2a	-0.012745	0.18363	0.196375
Histone-lysine N-methyltransferase EZH2	Ezh2	-0.1678	0.02806	0.19586
ATP-binding cassette sub-family B member 7, mitochondrial	Abcb7	0.168485	0.3639	0.195415
Coatomer subunit beta	Copb2	0.34434	0.539685	0.195345
AP-1 complex subunit gamma-1	Ap1g1	0.85133	1.04559	0.19426
Golgi integral membrane protein 4	Golim4	-0.09537	0.0988	0.19417
Nucleus accumbens-associated protein 1	Nacc1	-0.95963	-0.765495	0.194135
Estradiol 17-beta-dehydrogenase 11	Hsd17b11	0.809465	1.0035	0.194035
26S proteasome non-ATPase regulatory subunit 3	Psmd3	0.251335	0.44513	0.193795
Serine/threonine-protein kinase PRP4 homolog	Prpf4b	-0.336995	-0.14329	0.193705
RNA binding motif protein 15	Rbm15	-1.46899	-1.27533	0.19366
Mitochondrial ribonuclease P protein 3	Kiaa0391;1110008L16Rik	-0.169205	0.023925	0.19313
N-alpha-acetyltransferase 50	Naa50	-0.10087	0.09186	0.19273
Pyruvate dehydrogenase E1 component subunit alpha;Pyruvate dehydrogenase E1 component subunit alpha, somatic form, mitochondrial	Pdha1	-0.01905	0.173585	0.192635
Protein S100;Protein S100-A8	S100a8			0.192615
Bcl-2-like protein 13	Bcl2l13	-0.09716	0.09517	0.19233
UPF0317 protein C14orf159 homolog, mitochondrial	9030617O03Rik	0.06805	0.259805	0.191755
Protein YIPF4	Yipf4	-0.443615	-0.25189	0.191725
Chromodomain-helicase-DNA-binding protein 4	Chd4	-0.16242	0.02892	0.19134
Cdc42-interacting protein 4	Trip10	-0.04636	0.14457	0.19093
Rho-related GTP-binding protein RhoG	Rhog	0.764025	0.95484	0.190815
Vesicle-associated membrane protein 3	Vamp3	-1.0072	-0.816775	0.19043
Splicing factor 3A subunit 3	Sf3a3	-0.195055	-0.004925	0.19013
Syntaxin-4	Stx4	-0.31213	-0.12221	0.18992
WD repeat and FYVE domain-containing protein 2	Wdfy2			0.18967
Interferon-induced 35 kDa protein homolog	Ifi35	-0.730625	-0.541365	0.18926
Endoplasmic reticulum metallopeptidase 1	Ermp1	1.42628	1.61538	0.189105
60S ribosomal protein L36	Rpl36	-0.727855	-0.538895	0.18896
Calcium uptake protein 2, mitochondrial	Micu2	0.507865	0.69655	0.188685
Serine/threonine-protein phosphatase 2A 65 kDa regulatory subunit A alpha isoform	Ppp2r1a	0.06605	0.25451	0.18846
Interleukin enhancer-binding factor 3	Ilf3	-0.16008	0.02831	0.18839
Very long-chain specific acyl-CoA dehydrogenase, mitochondrial	Acadvl	-0.330745	-0.142515	0.18823
GPI-anchor transamidase	Pigk	-0.01295	0.17515	0.1881
Vacuolar protein-sorting-associated protein 25	Vps25	-0.621475	-0.43356	0.187915
Small nuclear ribonucleoprotein Sm D1	Snrpd1	-0.81048	-0.622605	0.187875
Ester hydrolase C11orf54 homolog		-0.61141	-0.423535	0.187875
Formin-binding protein 1	Fnbp1	0.110895	0.29846	0.187565
Serine/threonine-protein phosphatase 5;Serine/threonine-protein phosphatase	Ppp5c	-0.06307	0.124295	0.187365
Gamma-glutamylcyclotransferase	Ggct	1.23381	1.42101	0.1872
Heat shock 70 kDa protein 4L	Hspa4l	-0.09407	0.092705	0.186775
THUMP domain-containing protein 1	Thumpd1	-0.419055	-0.23298	0.186075
WD40 repeat-containing protein SMU1;WD40 repeat-containing protein SMU1, N-terminally processed	Smu1	-0.434815	-0.248795	0.18602
Brefeldin A-inhibited guanine nucleotide-exchange protein 1	Arfgef1	0.476755	0.66207	0.185315
Vacuolar protein sorting-associated protein 35	Vps35	0.107825	0.29272	0.184895
26S proteasome non-ATPase regulatory subunit 6	Psmd6	0.023565	0.20838	0.184815
Protein transport protein Sec61 subunit gamma	Sec61g	-0.237485	-0.05301	0.184475
Dynactin subunit 4	Dctn4	0.07392	0.258345	0.184425
Di-N-acetylchitobiase	Ctbs			0.184315
Kelch-like protein 9	Klhl9	-0.956085	-0.77187	0.184215
Protein deglycase DJ-1	Park7	-0.69064	-0.506545	0.184095
Ras-related protein Rab-12	Rab12	-0.07072	0.113365	0.184085
Ubiquitin-protein ligase E3A	Ube3a	0.01431	0.198195	0.183885
Exocyst complex component 5	Exoc5	-0.251825	-0.068595	0.18323
Actin-related protein 2	Actr2	0.564985	0.74751	0.182525
Mitogen-activated protein kinase 1	Mapk1	-0.0254	0.157015	0.182415
Spermine synthase	Sms	0.25239	0.434675	0.182285
COMM domain-containing protein 10	Commd10	0.092245	0.27404	0.181795
Spastin	Spast	-0.291495	-0.109975	0.18152
Beta-1,4-galactosyltransferase 1;Lactose synthase A protein;N-acetyllactosamine synthase;Beta-N-acetylglucosaminylglycopeptide beta-1,4-galactosyltransferase;Beta-N-acetylglucosaminyl-glycolipid beta-1,4-galactosyltransferase;Processed beta-1,4-galactosyltransferase 1	B4galt1			0.18146
NHP2-like protein 1;NHP2-like protein 1, N-terminally processed	Nhp2l1	-1.05193	-0.870535	0.181395
Spermatogenesis-associated protein 5	Spata5	-0.42582	-0.24454	0.18128
Spectrin beta chain, non-erythrocytic 1	Sptbn1	0.353465	0.534585	0.18112
Ribose-5-phosphate isomerase	Rpia	-0.075205	0.10554	0.180745
Tropomodulin-3	Tmod3	-0.1145	0.06591	0.18041
Autophagy-related protein 16-1	Atg16l1	-0.03744	0.142515	0.179955
40S ribosomal protein S9	Rps9	-0.40294	-0.22301	0.17993
BRCA1-associated ATM activator 1	Brat1	-1.13737	-0.95783	0.17954
Inosine triphosphate pyrophosphatase	Itpa	-0.849235	-0.6699	0.179335
Glycerol-3-phosphate dehydrogenase, mitochondrial;Glycerol-3-phosphate dehydrogenase	Gpd2	-0.07632	0.102895	0.179215
UPF0587 protein C1orf123 homolog	0610037L13Rik	-0.37533	-0.19615	0.17918
RNA-binding protein 5	Rbm5	-0.4792	-0.300725	0.178475
NADH dehydrogenase [ubiquinone] 1 alpha subcomplex assembly factor 3	Ndufaf3	-0.61373	-0.435395	0.178335
Inositol hexakisphosphate and diphosphoinositol-pentakisphosphate kinase 2	Ppip5k2	-1.31565	-1.13815	0.17751
UBX domain-containing protein 7	Ubxn7	-0.33489	-0.157855	0.177035
Syntaxin-binding protein 2	Stxbp2	-0.337615	-0.16061	0.177005
Peptidyl-prolyl cis-trans isomerase;Peptidyl-prolyl cis-trans isomerase FKBP3	Fkbp3	-0.52286	-0.34588	0.17698
Lysine-specific demethylase 5C	Kdm5c	-0.595315	-0.418505	0.17681
Poly(ADP-ribose) glycohydrolase ARH3	Adprhl2	-0.58116	-0.40441	0.17675
RNA-binding protein 8A	Rbm8a	-0.542085	-0.36592	0.176165
Calpain-7	Capn7	-0.6028	-0.426755	0.176045
DnaJ homolog subfamily C member 7	Dnajc7	-0.17532	0.0006	0.17592
Diphthine methyltransferase	Dph7	-0.55662	-0.38074	0.17588
Myb-binding protein 1A	Mybbp1a	0.22719	0.402825	0.175635
Sister chromatid cohesion protein PDS5 homolog B	Pds5b	-0.32091	-0.14574	0.17517
Abhydrolase domain-containing protein 16A	Abhd16a	-0.818885	-0.64372	0.175165
Cilia- and flagella-associated protein 20	Cfap20	-0.981615	-0.806665	0.17495
Chromosome-associated kinesin KIF4	Kif4	-1.00765	-0.832865	0.174785
Sterol O-acyltransferase 1	Soat1			0.17465
Band 4.1-like protein 2	Epb41l2	-0.22294	-0.048675	0.174265
Phosphatidylinositol 3,4,5-trisphosphate-dependent Rac exchanger 1 protein	Prex1			0.17408
ADP-ribosylation factor interacting protein 1	Arfip1	-0.049515	0.124425	0.17394
Thyroid hormone receptor-associated protein 3	Thrap3	-0.399375	-0.22583	0.173545
UTP--glucose-1-phosphate uridylyltransferase	Ugp2	0.83942	1.01238	0.17296
Transcription factor BTF3	Btf3	-0.52117	-0.349405	0.171765
Vesicle-trafficking protein SEC22b	Sec22b	-0.09644	0.075075	0.171515
Probable ATP-dependent RNA helicase DDX46	Ddx46	0.109005	0.28034	0.171335
Synapse-associated protein 1	Syap1	0.382525	0.55325	0.170725
E3 ubiquitin-protein ligase RNF25	Rnf25	-0.56683	-0.39631	0.17052
Galactokinase	Galk1	-0.515795	-0.345495	0.1703
DnaJ homolog subfamily C member 9	Dnajc9	-0.780805	-0.610805	0.17
CCR4-NOT transcription complex subunit 6-like	Cnot6l	-0.40425	-0.23441	0.16984
Nucleoporin SEH1	Seh1l	-0.48025	-0.31073	0.16952
Kinesin light chain 4	Klc4	0.358735	0.52825	0.169515
Heterogeneous nuclear ribonucleoprotein A3	Gm9242;Hnrnpa3;Gm6793	0.122725	0.292125	0.1694
Host cell factor 1;HCF N-terminal chain 1;HCF N-terminal chain 2;HCF N-terminal chain 3;HCF N-terminal chain 4;HCF N-terminal chain 5;HCF N-terminal chain 6;HCF C-terminal chain 1;HCF C-terminal chain 2;HCF C-terminal chain 3;HCF C-terminal chain 4;HCF C-terminal chain 5;HCF C-terminal chain 6	Hcfc1	-0.55975	-0.39056	0.16919
Guanine deaminase	Gda	2.66671	2.83579	0.16907
WD repeat-containing protein 6	Wdr6	0.54777	0.71681	0.16904
Ribosomal RNA small subunit methyltransferase NEP1	Emg1	-0.43512	-0.26619	0.16893
NIF3-like protein 1	Nif3l1	-0.395575	-0.227185	0.16839
Ubiquitin-conjugating enzyme E2 K	Ube2k	-0.523945	-0.35579	0.168155
COBW domain-containing protein 1	Cbwd1	0.30642	0.47454	0.16812
Tetraspanin;CD63 antigen	Cd63	-0.26216	-0.09426	0.1679
Prelamin-A/C;Lamin-A/C	Lmna			0.16768
Hypoxia up-regulated protein 1	Hyou1	0.15929	0.326945	0.167655
Fatty acid synthase;[Acyl-carrier-protein] S-acetyltransferase;[Acyl-carrier-protein] S-malonyltransferase;3-oxoacyl-[acyl-carrier-protein] synthase;3-oxoacyl-[acyl-carrier-protein] reductase;3-hydroxyacyl-[acyl-carrier-protein] dehydratase;Enoyl-[acyl-carrier-protein] reductase;Oleoyl-[acyl-carrier-protein] hydrolase	Fasn	0.32396	0.491555	0.167595
Receptor-type tyrosine-protein phosphatase;Receptor-type tyrosine-protein phosphatase alpha	Ptpra	0.04835	0.21585	0.1675
Serine/threonine-protein kinase mTOR	Mtor	-1.11586	-0.948375	0.16748
Josephin-2	Josd2	0.53514	0.70262	0.16748
Protein pelota homolog	Pelo	-0.316325	-0.149735	0.16659
Suppressor of G2 allele of SKP1 homolog	Sugt1	0.096355	0.262885	0.16653
Janus kinase and microtubule-interacting protein 1	Jakmip1			0.16646
Ubiquitin-conjugating enzyme E2 Z	Ube2z	0.355305	0.521415	0.16611
SWI/SNF-related matrix-associated actin-dependent regulator of chromatin subfamily E member 1	Smarce1	-0.43211	-0.266315	0.165795
Endophilin-A2	Sh3gl1	0.115115	0.28085	0.165735
Prenylcysteine oxidase-like	Pcyox1l	0.324955	0.490025	0.16507
Signal transducing adapter molecule 2	Stam2	0.426635	0.59149	0.164855
60S ribosomal protein L27	Rpl27	-0.2184	-0.05412	0.16428
Isoleucine--tRNA ligase, mitochondrial	Iars2	0.01612	0.179925	0.163805
Signal transducer and activator of transcription 3;Signal transducer and activator of transcription	Stat3	-0.48022	-0.31658	0.16364
Peptidyl-prolyl cis-trans isomerase;Peptidyl-prolyl cis-trans isomerase FKBP2	Fkbp2	0.37422	0.53785	0.16363
F-box-like/WD repeat-containing protein TBL1XR1	Tbl1xr1	0.4003	0.563685	0.163385
60S ribosomal protein L6	Rpl6;Gm5428	0.076345	0.23962	0.163275
DNA replication licensing factor MCM4	Mcm4	-0.09836	0.064005	0.162365
ADP-ribosylation factor-like protein 6-interacting protein 6	Arl6ip6			0.16228
Uncharacterized aarF domain-containing protein kinase 1	Adck1	-0.19408	-0.031965	0.162115
Heterogeneous nuclear ribonucleoprotein K	Hnrnpk;Gm7964	-0.264385	-0.10232	0.162065
Phosphoprotein associated with glycosphingolipid-enriched microdomains 1	Pag1	0.010705	0.17245	0.161745
Kinesin-like protein;Kinesin-like protein KIF3A	Kif3a	0.557195	0.718715	0.16152
Cytochrome P450 20A1	Cyp20a1	-0.31468	-0.15358	0.1611
La-related protein 4	Larp4	0.7393	0.90027	0.16097
LDLR chaperone MESD	Mesdc2	0.10612	0.266595	0.160475
Hexokinase-3;Hexokinase	Hk3	1.7253	1.88558	0.16028
Protein DEK	Dek	-0.469435	-0.30956	0.159875
ATP synthase subunit d, mitochondrial	Gm10250;Atp5h	-0.44751	-0.28773	0.15978
Mitochondrial fission 1 protein	Fis1	-0.347915	-0.18851	0.159405
CLIP-associating protein 2	Clasp2	0.15762	0.316875	0.159255
EGF-like module-containing mucin-like hormone receptor-like 1	Adgre1;Emr1			0.15833
Plasminogen;Plasmin heavy chain A;Activation peptide;Angiostatin;Plasmin heavy chain A, short form;Plasmin light chain B	Plg			0.15831
Ubiquitin-conjugating enzyme E2 D3;Ubiquitin-conjugating enzyme E2 D2	Ube2d3;Ube2d2a;Ube2d2	-0.37673	-0.21845	0.15828
Dihydropyrimidinase-related protein 2	Dpysl2	-0.21887	-0.06064	0.15823
Negative elongation factor B	Nelfb	-0.22147	-0.063405	0.158065
P2X purinoceptor;P2X purinoceptor 4	P2rx4	-0.97953	-0.82155	0.15798
Telomere-associated protein RIF1	Rif1	-0.094735	0.06316	0.157895
Tetratricopeptide repeat protein 27	Ttc27	-0.38178	-0.22396	0.15782
Programmed cell death protein 10	Pdcd10	0.104545	0.26223	0.157685
Aldehyde dehydrogenase;Aldehyde dehydrogenase family 3 member B1	Aldh3b1			0.15748
Lysine-specific demethylase 2A	Kdm2a	-0.739645	-0.58221	0.157435
Glucose 1,6-bisphosphate synthase	Pgm2l1	-0.319575	-0.162595	0.15698
Heat shock 70 kDa protein 1A;Heat shock 70 kDa protein 1B	Hspa1b;Hspa1a	0.96649	1.12345	0.156965
Thioredoxin domain-containing protein 12	Txndc12			0.156905
Protein canopy homolog 2	Cnpy2	-0.198485	-0.04178	0.156705
Proteasome subunit beta type-2	Psmb2	-0.368055	-0.211365	0.15669
Alpha-1,6-mannosyl-glycoprotein 2-beta-N-acetylglucosaminyltransferase	Mgat2	0.230665	0.387245	0.15658
Omega-amidase NIT2	Nit2	-0.522085	-0.36561	0.156475
Sister chromatid cohesion protein PDS5 homolog A	Pds5a	0.369945	0.52638	0.156435
Long-chain-fatty-acid--CoA ligase 4	Acsl4	-0.115065	0.04132	0.156385
V-type proton ATPase subunit D	Atp6v1d	0.932935	1.0892	0.15627
Developmentally-regulated GTP-binding protein 1	Drg1	-0.24509	-0.089055	0.156035
Alpha-ketoglutarate-dependent dioxygenase FTO	Fto	-1.17627	-1.02027	0.155995
AP-3 complex subunit sigma-1	Ap3s1	0.239365	0.395185	0.15582
SWI/SNF-related matrix-associated actin-dependent regulator of chromatin subfamily B member 1	Smarcb1	-0.82264	-0.6672	0.15544
Transmembrane emp24 domain-containing protein 9	Tmed9	-0.007565	0.14766	0.155225
Inositol monophosphatase 3	Impad1	-0.08	0.07468	0.15468
Multifunctional protein ADE2;Phosphoribosylaminoimidazole-succinocarboxamide synthase;Phosphoribosylaminoimidazole carboxylase	Paics	-0.43133	-0.27711	0.15422
GA-binding protein alpha chain	Gabpa	-0.41448	-0.26026	0.15422
SWI/SNF-related matrix-associated actin-dependent regulator of chromatin subfamily A member 5	Smarca5	-0.006335	0.147885	0.15422
T-complex protein 1 subunit gamma	Cct3	-0.1095	0.044675	0.154175
Mitochondrial chaperone BCS1	Bcs1l	-0.710555	-0.55649	0.154065
Poly [ADP-ribose] polymerase 2	Parp2	-0.40584	-0.25178	0.15406
U4/U6.U5 tri-snRNP-associated protein 1	Sart1	-0.189105	-0.035075	0.15403
Alpha-adducin	Add1	-0.4008	-0.247025	0.153775
Cytoplasmic protein NCK1	Nck1	0.17092	0.32469	0.15377
Structural maintenance of chromosomes protein;Structural maintenance of chromosomes protein 3	Smc3	0.130315	0.2839	0.153585
Fructose-bisphosphate aldolase	Aldoa	0.56827	0.721825	0.153555
MKI67 FHA domain-interacting nucleolar phosphoprotein	Nifk	-0.258785	-0.105345	0.15344
Eukaryotic translation initiation factor 3 subunit M	Eif3m	-0.19234	-0.03899	0.15335
Golgi membrane protein 1	Golm1	0.163235	0.31641	0.153175
Quinone oxidoreductase	Cryz	-0.360985	-0.20794	0.153045
Bifunctional purine biosynthesis protein PURH;Phosphoribosylaminoimidazolecarboxamide formyltransferase;IMP cyclohydrolase	Atic	-0.36317	-0.21037	0.1528
WD repeat-containing protein 5	Wdr5	0.26138	0.413965	0.152585
Transport and Golgi organization 2 homolog	Tango2	-1.33566	-1.18342	0.15224
1-acyl-sn-glycerol-3-phosphate acyltransferase;1-acyl-sn-glycerol-3-phosphate acyltransferase beta	Agpat2	1.20907	1.36099	0.151925
Probable ATP-dependent RNA helicase DDX47	Ddx47	-0.631225	-0.47974	0.151485
Protein transport protein Sec24A	Sec24a	-0.127665	0.023655	0.15132
RNA-binding protein 33	Rbm33	-0.01062	0.140065	0.150685
CLIP-associating protein 1	Clasp1	0.2484	0.3984	0.15
Cyclic GMP-AMP synthase	Mb21d1	-0.737025	-0.587075	0.14995
Sphingomyelin phosphodiesterase 2	Smpd2	-0.45822	-0.30986	0.14836
EH domain-containing protein 4	Ehd4	-0.058245	0.09011	0.148355
Beta-glucuronidase	Gusb	0.61358	0.761825	0.148245
G protein-coupled receptor kinase 6	Grk6	0.399075	0.54691	0.147835
Sorting nexin-5	Snx5	0.866655	1.01444	0.147785
cAMP-dependent protein kinase catalytic subunit alpha	Prkaca	0.132135	0.279845	0.14771
Transcriptional activator protein Pur-beta	Purb	0.078945	0.22547	0.146525
NudC domain-containing protein 3	Nudcd3	0.19169	0.338065	0.146375
Pre-mRNA-processing factor 6	Prpf6	-0.559965	-0.41394	0.146025
PAX3- and PAX7-binding protein 1	Paxbp1	-0.08877	0.05692	0.14569
Ufm1-specific protease 2	Ufsp2	-0.299335	-0.15429	0.145045
Rho GTPase-activating protein 15	Arhgap15	-0.183275	-0.03853	0.144745
Pantothenate kinase 2	Pank2	-0.708645	-0.563965	0.14468
Putative phospholipase B-like 2;Putative phospholipase B-like 2 28 kDa form;Putative phospholipase B-like 2 40 kDa form;Putative phospholipase B-like 2 15 kDa form	Plbd2	0.05739	0.20188	0.14449
Complex I intermediate-associated protein 30, mitochondrial	Ndufaf1	-0.08889	0.055555	0.144445
Gamma-tubulin complex component 2	Tubgcp2	0.18347	0.327915	0.144445
Nuclear receptor corepressor 1	Ncor1	0.059775	0.204035	0.14426
DIS3-like exonuclease 2	Dis3l2	-0.374655	-0.230755	0.1439
Histone H1.4	Hist1h1e	-1.58522	-1.4415	0.14372
Catechol O-methyltransferase domain-containing protein 1	Comtd1	-0.294015	-0.15048	0.143535
Cell division cycle protein 16 homolog	Cdc16	-0.19758	-0.05472	0.14286
Prolactin regulatory element-binding protein	Preb	0.40678	0.549585	0.142805
RILP-like protein 2	Rilpl2			0.14233
Dolichyl-diphosphooligosaccharide--protein glycosyltransferase subunit 2	Rpn2	-0.13775	0.00446	0.14221
Smad nuclear-interacting protein 1	Snip1	-0.385485	-0.243985	0.1415
Tubulin-specific chaperone D	Tbcd	-0.325685	-0.18445	0.141235
Palmitoyltransferase ZDHHC5	Zdhhc5	-0.220475	-0.079385	0.14109
Alpha-L-iduronidase	Idua	-0.068615	0.072385	0.141
NADH dehydrogenase [ubiquinone] iron-sulfur protein 2, mitochondrial	Ndufs2	-0.852365	-0.711585	0.14078
Programmed cell death protein 6	Pdcd6	-0.367515	-0.22691	0.140605
T-complex protein 1 subunit beta	Cct2	-0.000425	0.140165	0.14059
Nucleoside diphosphate kinase;Nucleoside diphosphate kinase B	Gm20390;Nme2	-0.27207	-0.131505	0.140565
Aflatoxin B1 aldehyde reductase member 2	Akr7a2	-0.181865	-0.041745	0.14012
Interferon regulatory factor 3	Irf3	-0.36275	-0.22287	0.13988
Isochorismatase domain-containing protein 1	Isoc1	-0.70114	-0.561555	0.139585
Cytoplasmic tRNA 2-thiolation protein 2	Ctu2	-0.26507	-0.12568	0.13939
5-phosphohydroxy-L-lysine phospho-lyase	Phykpl	-0.450665	-0.31137	0.139295
Transmembrane protein 209	Tmem209	-0.307375	-0.169195	0.13818
Microrchidia 3	Morc3	0.1614	0.299345	0.137945
Heat shock protein HSP 90-alpha	Hsp90aa1	0.11357	0.251215	0.137645
Glutamate dehydrogenase 1, mitochondrial	Glud1	-0.00753	0.129925	0.137455
Nucleoporin NUP188 homolog	Nup188	-0.75234	-0.61539	0.13695
HAUS augmin-like complex subunit 4	Haus4	-0.31795	-0.18109	0.13686
Transmembrane protein C16orf54 homolog	C16orf54	0.007335	0.14366	0.136325
Digestive organ expansion factor homolog	Diexf	-1.34258	-1.20634	0.13624
Calcium-binding mitochondrial carrier protein SCaMC-1	Slc25a24	1.34098	1.47708	0.1361
Axin interactor, dorsalization-associated protein	Aida	-0.019245	0.11678	0.136025
DCN1-like protein 5	Dcun1d5	0.51399	0.64987	0.13588
Guanine nucleotide-binding protein subunit alpha-12	Gna12			0.13586
Protein RTF2 homolog	Rtfdc1	0.365345	0.501105	0.13576
Cytoplasmic dynein 1 intermediate chain 2	Dync1i2	-0.055275	0.0804	0.135675
Vesicle-associated membrane protein 8	Vamp8	-0.68149	-0.54592	0.13557
Phosphatidylinositol 4-kinase alpha	Pi4ka	-0.240295	-0.10503	0.135265
Mitogen-activated protein kinase;Mitogen-activated protein kinase 8	Mapk8	-0.31571	-0.180705	0.135005
Ribosome biogenesis protein BRX1 homolog	Brix1	-0.23913	-0.10428	0.13485
Nicotinamide phosphoribosyltransferase	Nampt	0.35455	0.489215	0.134665
Ragulator complex protein LAMTOR3	Lamtor3	0.97647	1.11113	0.13466
2-oxoisovalerate dehydrogenase subunit alpha, mitochondrial	Bckdha	-0.71048	-0.57598	0.1345
UPF0586 protein C9orf41 homolog	Carnmt1	0.41088	0.545345	0.134465
Utrophin	Utrn	-0.056355	0.078075	0.13443
Trifunctional enzyme subunit alpha, mitochondrial;Long-chain enoyl-CoA hydratase;Long chain 3-hydroxyacyl-CoA dehydrogenase	Hadha	-0.42997	-0.295815	0.134155
Schlafen 1	Slfn1			0.133255
Napsin-A	Napsa	0.065075	0.198275	0.1332
UBX domain-containing protein 1	Ubxn1	0.019745	0.15275	0.133005
Transcriptional activator protein Pur-alpha	Pura	-0.207955	-0.07524	0.132715
von Willebrand factor A domain-containing protein 5A	Vwa5a	0.01465	0.146625	0.131975
Basic leucine zipper and W2 domain-containing protein 2	Bzw2	-0.634825	-0.50292	0.131905
Serine/threonine-protein phosphatase 2A 56 kDa regulatory subunit alpha isoform	Ppp2r5a	0.322265	0.454105	0.13184
Transcription elongation regulator 1	Tcerg1	-0.258135	-0.12642	0.131715
Phosphatidylethanolamine-binding protein 1;Hippocampal cholinergic neurostimulating peptide	Pebp1	-0.4193	-0.28804	0.13126
Methyl-CpG-binding domain protein 3	Mbd3	-0.38459	-0.253415	0.131175
Serine/threonine-protein kinase Chk2	Chek2	-0.53314	-0.402975	0.130165
Serine/threonine-protein phosphatase 4 regulatory subunit 2	Ppp4r2	-0.15853	-0.028505	0.130025
RRP12-like protein	Rrp12	-0.40957	-0.279675	0.129895
60S ribosomal protein L10;60S ribosomal protein L10-like	Rpl10;Rpl10l	-0.362755	-0.232925	0.12983
60S ribosomal protein L18a	Rpl18a	-0.23504	-0.10535	0.12969
Tubulin gamma chain;Tubulin gamma-1 chain;Tubulin gamma-2 chain	Tubg1;Tubg2	-0.54278	-0.41332	0.12946
G-rich sequence factor 1	Grsf1	-0.3731	-0.2438	0.1293
T-complex protein 1 subunit alpha	Tcp1	-0.10772	0.02126	0.12898
Leukocyte elastase inhibitor A	Serpinb1a	0.9212	1.04937	0.128175
Protein YIF1B	Yif1b	-0.01148	0.116625	0.128105
GRIP1-associated protein 1	Gripap1	-0.272215	-0.14439	0.127825
Transforming protein RhoA	Rhoa	0.14291	0.270415	0.127505
Serine/threonine-protein phosphatase 2B catalytic subunit alpha isoform	Ppp3ca	1.12923	1.2566	0.127365
ELAV-like protein 1	Elavl1	-0.371015	-0.24375	0.127265
Sec24 related gene family, member D	Sec24d	-0.433685	-0.30642	0.127265
Pro-interleukin-16;Interleukin-16	Il16	0.81915	0.94635	0.1272
Aldehyde dehydrogenase, mitochondrial	Aldh2	0.26978	0.39669	0.12691
Sterol-4-alpha-carboxylate 3-dehydrogenase, decarboxylating	Nsdhl	0.14371	0.270445	0.126735
COMM domain-containing protein 9	Commd9	-0.250095	-0.1234	0.126695
60 kDa heat shock protein, mitochondrial	Hspd1	0.13355	0.26014	0.12659
Mortality factor 4-like protein 1	Morf4l1	-0.041625	0.08489	0.126515
Glyceraldehyde-3-phosphate dehydrogenase	Gm3839			0.126395
Thioredoxin	Txn	-1.01047	-0.88432	0.12615
Translin	Tsn	-0.79752	-0.671855	0.125665
Isocitrate dehydrogenase [NADP] cytoplasmic	Idh1	0.730175	0.85513	0.124955
COP9 signalosome complex subunit 2	Cops2	-0.341225	-0.216765	0.12446
DCC-interacting protein 13-alpha	Appl1	0.018	0.14238	0.12438
Trafficking protein particle complex subunit 4	Trappc4	-0.337575	-0.213455	0.12412
Ataxin-2-like protein	Atxn2l	-0.31447	-0.19038	0.12409
Coactosin-like protein	Cotl1	2.36068	2.48465	0.12397
Wiskott-Aldrich syndrome protein homolog	Was	-0.185445	-0.061515	0.12393
p21-activated protein kinase-interacting protein 1	Pak1ip1	-0.378875	-0.25496	0.123915
Vigilin	Hdlbp	0.411	0.534775	0.123775
Xaa-Pro dipeptidase	Pepd	-0.280415	-0.15706	0.123355
Inter-alpha-trypsin inhibitor heavy chain H2	Itih2			0.123185
Eukaryotic peptide chain release factor subunit 1	Etf1	0.02849	0.151635	0.123145
Cysteine desulfurase, mitochondrial	Nfs1	-0.283805	-0.160715	0.12309
Activating signal cointegrator 1 complex subunit 1	Ascc1	-0.3536	-0.230665	0.122935
39S ribosomal protein L13, mitochondrial	Mrpl13	-0.03475	0.08766	0.12241
Constitutive coactivator of PPAR-gamma-like protein 1	FAM120A	0.15095	0.273275	0.122325
Pre-mRNA-processing-splicing factor 8	Prpf8	-0.21116	-0.08901	0.12215
Peptidyl-tRNA hydrolase 2, mitochondrial	Ptrh2	-0.568975	-0.447	0.121975
Leucine-rich repeat protein SHOC-2	Shoc2	0.063555	0.18524	0.121685
Putative tRNA pseudouridine synthase Pus10	Pus10	-0.441255	-0.319665	0.12159
Golgin subfamily A member 4	Golga4	0.80344	0.924645	0.121205
Epidermal growth factor receptor substrate 15	Eps15	-0.357065	-0.23623	0.120835
Ubiquinone biosynthesis monooxygenase COQ6, mitochondrial	Coq6	-0.622125	-0.5014	0.120725
Hepatoma-derived growth factor	Hdgf	-0.05805	0.06256	0.12061
Splicing factor 3B subunit 1	Sf3b1	0.1796	0.299925	0.120325
UDP-glucose:glycoprotein glucosyltransferase 1	Uggt1	0.39167	0.511845	0.120175
Probable leucine--tRNA ligase, mitochondrial	Lars2	-0.03773	0.08241	0.12014
3-phosphoinositide-dependent protein kinase 1	Pdpk1	0.06227	0.182405	0.120135
ATP-dependent zinc metalloprotease YME1L1	Yme1l1	-0.2578	-0.13775	0.12005
60S ribosomal protein L36a	Rpl36a;Gm6525	-0.074245	0.04403	0.118275
Protein CBFA2T3	Cbfa2t3	-1.33958	-1.22138	0.118205
39S ribosomal protein L45, mitochondrial	Mrpl45	-0.33561	-0.21759	0.11802
Cytoplasmic dynein 1 light intermediate chain 1	Dync1li1	0.234875	0.35283	0.117955
Elongation factor 2	Eef2	0.14222	0.259775	0.117555
26S proteasome non-ATPase regulatory subunit 2	Psmd2;Gm5422	0.22122	0.338665	0.117445
Testis-expressed sequence 10 protein	Tex10	-0.00738	0.10989	0.11727
RuvB-like 2	Ruvbl2	-0.19091	-0.073695	0.117215
Adaptin ear-binding coat-associated protein 1	Necap1	0.178355	0.295095	0.11674
60S ribosomal protein L32	Rpl32	-0.09618	0.02013	0.11631
Symplekin	Sympk	-0.23242	-0.11625	0.11617
Tumor protein D54	Tpd52l2	0.044995	0.161165	0.11617
AMP deaminase 2	Ampd2	-0.25777	-0.141885	0.115885
Proteasome subunit beta type;Proteasome subunit beta type-1	Psmb1	-0.54765	-0.432105	0.115545
Insulin-degrading enzyme	Ide	-0.21693	-0.10142	0.11551
C-type lectin domain family 5 member A	Clec5a			0.115195
Ubiquitin thioesterase OTUB1	Otub1	-0.20246	-0.087415	0.115045
Cytoskeleton-associated protein 5	Ckap5	0.11447	0.229035	0.114565
Acetyl-CoA carboxylase 1;Biotin carboxylase	Acaca	0.03332	0.147575	0.114255
Cytochrome b-245 light chain	Cyba			0.11367
Ribose-phosphate pyrophosphokinase 1	Prps1l3;Prps1	-0.51527	-0.401865	0.113405
Far upstream element-binding protein 2	Khsrp	0.044835	0.158095	0.11326
Protein SET	Set	0.194035	0.30725	0.113215
Ras-related protein Rab-9A	Rab9;Rab9a	-0.27532	-0.16226	0.11306
Nuclear transport factor 2	Nutf2	-0.694065	-0.581075	0.11299
Histidine triad nucleotide-binding protein 1	Hint1	-0.531415	-0.41861	0.112805
Armadillo repeat-containing protein 1	Armc1	-0.13477	-0.02252	0.11225
Carnitine O-palmitoyltransferase 2, mitochondrial	Cpt2	-0.579195	-0.46698	0.112215
Paxillin	Pxn	0.94341	1.0556	0.112195
F-box/WD repeat-containing protein 11;F-box/WD repeat-containing protein 1A	Fbxw11;Btrc	0.71379	0.82546	0.11167
U3 small nucleolar ribonucleoprotein protein MPP10	Mphosph10	0.1206	0.23193	0.11133
Casein kinase I isoform alpha	Csnk1a1	-0.50828	-0.397315	0.110965
Tetraspanin;Leukocyte antigen CD37	Cd37	-0.5522	-0.44125	0.11095
Reticulocalbin-1	Rcn1	-0.02006	0.09042	0.11048
Disco-interacting protein 2 homolog B	Dip2b	0.572795	0.68274	0.109945
Transcription elongation factor B polypeptide 3	Tceb3	0.277815	0.38773	0.109915
Threonine--tRNA ligase, mitochondrial	Tars2	-0.37514	-0.265675	0.109465
Probable ribosome biogenesis protein RLP24	Rsl24d1;Gm20509	0.13933	0.248645	0.109315
Cullin-1	Cul1	-0.281795	-0.17259	0.109205
Glucose-6-phosphate 1-dehydrogenase;Glucose-6-phosphate 1-dehydrogenase X	G6pdx	1.18702	1.29614	0.109115
DNA (cytosine-5)-methyltransferase 1	Dnmt1	0.11843	0.22752	0.10909
S-phase kinase-associated protein 1	Skp1a;Skp1	-0.556695	-0.447605	0.10909
Beta-adrenergic receptor kinase 1	Adrbk1	0.493555	0.60264	0.109085
Proteasome subunit alpha type;Proteasome subunit alpha type-7	Psma7	-0.11737	-0.008565	0.108805
60S ribosomal protein L31	Rpl31	-0.743885	-0.635405	0.10848
N-acetylneuraminic acid synthase (sialic acid synthase)	Nans	0.26484	0.371925	0.107085
PC4 and SFRS1-interacting protein	Psip1	-0.50683	-0.39982	0.10701
Major vault protein	Mvp	0.64454	0.751085	0.106545
E3 ubiquitin-protein ligase BRE1B	Rnf40	0.07587	0.1824	0.10653
26S proteasome non-ATPase regulatory subunit 13	Psmd13	0.124075	0.229985	0.10591
V-type proton ATPase subunit F	Atp6v1f	-0.443465	-0.33836	0.105105
AFG3-like protein 2	Afg3l2	0.01936	0.12443	0.10507
RNA polymerase II-associated factor 1 homolog	Paf1	-0.02629	0.078465	0.104755
Katanin p80 WD40 repeat-containing subunit B1	Katnb1	-0.588835	-0.485155	0.10368
Protein S100-A9	S100a9	7.15481	7.25823	0.103415
Carboxypeptidase D	Cpd	0.205705	0.308935	0.10323
Proline-serine-threonine phosphatase-interacting protein 2	Pstpip2	1.10915	1.2123	0.10315
Delta-1-pyrroline-5-carboxylate dehydrogenase, mitochondrial	Aldh4a1	0.619	0.722035	0.103035
High mobility group nucleosome-binding domain-containing protein 5	Hmgn5	-1.57175	-1.46903	0.10272
V-type proton ATPase subunit C 1	Atp6v1c1	1.20437	1.30702	0.10265
NAD-dependent protein deacetylase sirtuin-2	Sirt2	0.200685	0.3031	0.102415
Segment polarity protein dishevelled homolog DVL-2	Dvl2	0.166825	0.26923	0.102405
Notchless protein homolog 1	Nle1	-0.2669	-0.164535	0.102365
Cytochrome c oxidase subunit 6C	Cox6c	-0.504555	-0.402295	0.10226
Ras-related protein Rab-18	Rab18	-0.19248	-0.090225	0.102255
Regulator of microtubule dynamics protein 3	Rmdn3	-0.42429	-0.3224	0.10189
DEAH (Asp-Glu-Ala-His) box polypeptide 3	Dhx37	-0.964045	-0.862535	0.10151
Hexokinase;Hexokinase-1	Hk1	0.44749	0.54899	0.1015
Peptidyl-prolyl cis-trans isomerase-like 2	Ppil2	-0.44913	-0.347655	0.101475
TFIIH basal transcription factor complex helicase XPD subunit	Ercc2	0.0003	0.101245	0.100945
Bifunctional coenzyme A synthase;Phosphopantetheine adenylyltransferase;Dephospho-CoA kinase	Coasy	-0.30562	-0.20471	0.10091
Regulator of G-protein signaling 19	Rgs19	0.741295	0.841535	0.10024
E3 ubiquitin-protein ligase RING1	Ring1	-0.51599	-0.416395	0.099595
Integrin alpha-L	Itgal	-0.416555	-0.31754	0.099015
Cell division cycle 5-like protein	Cdc5l	0.09098	0.189955	0.098975
60S ribosomal protein L13a	Rpl13a	-0.10782	-0.0089	0.09892
Phosphatidylinositol 4-phosphate 5-kinase type-1 gamma	Pip5k1c	-0.574265	-0.475615	0.09865
ADP-ribosylation factor 1;ADP-ribosylation factor 3;ADP-ribosylation factor 2	Arf3;Arf1;Arf2	-0.032375	0.06611	0.098485
Zinc finger CCCH-type antiviral protein 1	Zc3hav1	-0.26157	-0.16315	0.09842
Histone-lysine N-methyltransferase SETD7	Setd7	-0.75347	-0.65521	0.09826
Glucose-6-phosphate isomerase	Gpi	0.89595	0.99393	0.09798
Fumarate hydratase, mitochondrial	Fh	-0.395495	-0.29761	0.097885
28S ribosomal protein S27, mitochondrial	Mrps27	-0.22306	-0.125815	0.097245
UAP56-interacting factor	Fyttd1	-0.73069	-0.63358	0.09711
F-actin-capping protein subunit beta	Capzb	0.085005	0.181765	0.09676
CDK5 regulatory subunit-associated protein 3	Cdk5rap3	-0.04233	0.0544	0.09673
Nuclear cap-binding protein subunit 1	Ncbp1	-0.451135	-0.35448	0.096655
39S ribosomal protein L46, mitochondrial	Mrpl46	-0.04693	0.049565	0.096495
Interferon-inducible protein AIM2	Aim2	0.666315	0.76219	0.095875
Geranylgeranyl transferase type-1 subunit beta	Pggt1b	0.114345	0.209965	0.09562
Family with sequence similarity 98, member C	Fam98c	-0.285745	-0.190175	0.09557
Probable tRNA N6-adenosine threonylcarbamoyltransferase	Osgep	-0.615365	-0.51994	0.095425
F-box only protein 3	Fbxo3	-0.78787	-0.692485	0.095385
Aspartate aminotransferase, mitochondrial	Got2	0.22772	0.323	0.09528
Thioredoxin-related transmembrane protein 1	Tmx1	-0.2974	-0.202305	0.095095
Ras-related protein Rab-3D	Rab3d	1.6311	1.72604	0.094935
FYVE, RhoGEF and PH domain-containing protein 2	Fgd2	-0.35514	-0.260295	0.094845
Coatomer subunit delta	Arcn1	0.31554	0.410335	0.094795
Peptidyl-prolyl cis-trans isomerase;Peptidyl-prolyl cis-trans isomerase A;Peptidyl-prolyl cis-trans isomerase A, N-terminally processed	Ppia	-0.102445	-0.008275	0.09417
Eukaryotic translation initiation factor 3 subunit J-A;Eukaryotic translation initiation factor 3 subunit J-B	Eif3j1;Eif3j2	-0.249305	-0.15521	0.094095
Protein LSM12 homolog	Lsm12	-0.601755	-0.507745	0.09401
N-alpha-acetyltransferase 20	Naa20			0.093985
Cleavage and polyadenylation specificity factor subunit 2	Cpsf2	-0.003035	0.09049	0.093525
Nuclear pore complex protein Nup214	Nup214	-0.354785	-0.261535	0.09325
Pyruvate kinase PKM	Pkm	0.59859	0.691605	0.093015
Cullin-4A	Cul4a	0.825985	0.918845	0.09286
Ribose-phosphate pyrophosphokinase 2	Prps2	-1.02858	-0.93588	0.0927
Zinc phosphodiesterase ELAC protein 2	Elac2	-0.072965	0.019595	0.09256
Regulation of nuclear pre-mRNA domain-containing protein 1A	Rprd1a	-0.193465	-0.101055	0.09241
Syntaxin-binding protein 1	Stxbp1	-0.72636	-0.634025	0.092335
Replication protein A 14 kDa subunit	Rpa3	-1.01309	-0.92076	0.092325
Mevalonate kinase	Mvk	-0.51511	-0.42282	0.09229
Tubulin beta-5 chain	Tubb5	-0.00755	0.0844	0.09195
U3 small nucleolar RNA-associated protein 15 homolog	Utp15	-0.61703	-0.525315	0.091715
Parafibromin	Cdc73	-0.465145	-0.37387	0.091275
Nucleolar protein 6	Nol6	-0.60589	-0.514795	0.091095
Immediate early response 3-interacting protein 1	Hdhd2;Ier3ip1;Gm10784	0.468575	0.559665	0.09109
C-type lectin domain family 2 member D	Clec2d	-1.52675	-1.43568	0.091065
Golgin subfamily A member 5	Golga5	-0.11795	-0.027095	0.090855
Protein argonaute-2	Ago2	0.372645	0.463475	0.09083
Tyrosine-protein kinase Lyn	Lyn	0.569685	0.660165	0.09048
Caspase recruitment domain-containing protein 9	Card9	0.275195	0.36563	0.090435
NHL repeat-containing protein 2	Nhlrc2	-0.21195	-0.12154	0.09041
Gamma-parvin	Parvg	0.7854	0.875575	0.090175
NAD(P) transhydrogenase, mitochondrial	Nnt	0.034215	0.12426	0.090045
Importin subunit alpha;Importin subunit alpha-3	Kpna4	-0.499475	-0.40964	0.089835
meiotic nuclear divisions 1	Mdn1	-1.15409	-1.06431	0.08978
Synaptophysin-like protein 1	Sypl1;Sypl	-0.22474	-0.1351	0.08964
Fermitin family homolog 3	Fermt3	-0.324	-0.23442	0.08958
Runt-related transcription factor 1	Runx1	-0.371925	-0.28291	0.089015
Exocyst complex component 7	Exoc7	-0.03024	0.058485	0.088725
Calcium-transporting ATPase;Sarcoplasmic/endoplasmic reticulum calcium ATPase 2	Atp2a2	0.133705	0.222385	0.08868
Coatomer subunit alpha;Xenin;Proxenin;Coatomer subunit alpha	Copa	0.070695	0.15933	0.088635
B-cell receptor-associated protein 31	Bcap31	-0.04554	0.043025	0.088565
Dynactin subunit 1	Dctn1	0.32854	0.416925	0.088385
Peptidylprolyl isomerase domain and WD repeat-containing protein 1	Ppwd1	-0.25713	-0.169135	0.087995
60S ribosomal export protein NMD3	Nmd3	-0.239155	-0.1513	0.087855
Polymerase delta-interacting protein 2	Poldip2	-0.46481	-0.37701	0.0878
Protein phosphatase methylesterase 1	Ppme1	-0.140735	-0.05312	0.087615
Rab5 GDP/GTP exchange factor	Rabgef1	-0.082075	0.00546	0.087535
Paired-Ig-like receptor A11	Gm14548; Pira11	3.39109	3.47851	0.087425
Proline synthase co-transcribed bacterial homolog protein	Prosc	0.074625	0.161855	0.08723
YrdC domain-containing protein, mitochondrial	Yrdc	0.024175	0.111355	0.08718
Alpha-soluble NSF attachment protein	Napa	-0.046725	0.040015	0.08674
Echinoderm microtubule-associated protein-like 3	Eml3	-0.45561	-0.368895	0.086715
High mobility group protein B2	Hmgb2	-0.17655	-0.089875	0.086675
Growth factor receptor-bound protein 2	Grb2	-0.40826	-0.32179	0.08647
Proteasome activator complex subunit 2	PSME2b;Psme2	-0.381785	-0.295345	0.08644
3-hydroxyanthranilate 3,4-dioxygenase	Haao	0.41718	0.503175	0.085995
MAP kinase-interacting serine/threonine-protein kinase 1	Mknk1	-0.328345	-0.24238	0.085965
S-(hydroxymethyl)glutathione dehydrogenase;Alcohol dehydrogenase class-3	Adh5	-0.471485	-0.385865	0.08562
Methyl-CpG-binding domain protein 2	Mbd2	-0.01903	0.06637	0.0854
Sphingomyelin phosphodiesterase 4	Smpd4	-0.0973	-0.01244	0.08486
T-complex protein 1 subunit eta	Cct7	-0.12776	-0.043265	0.084495
Signal peptidase complex catalytic subunit SEC11;Signal peptidase complex catalytic subunit SEC11A	Sec11a			0.084485
Mannose-1-phosphate guanyltransferase alpha	Gmppa	-0.31343	-0.229005	0.084425
Myosin regulatory light chain 12B;Myosin regulatory light polypeptide 9	Myl12b;Myl9	0.29451	0.378935	0.084425
FACT complex subunit SSRP1	Ssrp1	-0.399915	-0.315765	0.08415
Serine/threonine-protein phosphatase 2A 56 kDa regulatory subunit epsilon isoform	Ppp2r5e	-0.6833	-0.599285	0.084015
Methionine--tRNA ligase, cytoplasmic	Mars	0.128565	0.212505	0.08394
Selenide, water dikinase 1	Sephs1	0.409835	0.493725	0.08389
Glycerol-3-phosphate dehydrogenase 1-like protein	Gpd1l	0.398555	0.482425	0.08387
Inactive serine/threonine-protein kinase VRK3	Vrk3	-0.35778	-0.27409	0.08369
Ubiquitin-conjugating enzyme E2 L3	Ube2l3	0.47741	0.560955	0.083545
Heterogeneous nuclear ribonucleoprotein Q	Syncrip	-0.50107	-0.417595	0.083475
Protein PBDC1	Pbdc1	-0.538895	-0.45551	0.083385
Chloride channel CLIC-like protein 1	Clcc1	0.00818	0.091225	0.083045
Mitogen-activated protein kinase kinase kinase kinase 1	Map4k1	0.1964	0.278835	0.082435
Metal transporter CNNM3	Cnnm3	-0.25248	-0.170065	0.082415
Nucleoporin Nup43	Nup43	-0.11655	-0.034365	0.082185
Prefoldin subunit 1	Pfdn1	-0.421575	-0.33968	0.081895
26S proteasome non-ATPase regulatory subunit 12	Psmd12	-0.06205	0.019245	0.081295
Integrin-linked kinase-associated serine/threonine phosphatase 2C	Ilkap	-0.3271	-0.246105	0.080995
YLP motif-containing protein 1	Ylpm1	-0.62982	-0.548965	0.080855
Engulfment and cell motility protein 1	Elmo1	-0.01137	0.06921	0.08058
Survival of motor neuron-related-splicing factor 30	Smndc1	0.14761	0.22768	0.08007
Glyoxylate reductase/hydroxypyruvate reductase	Grhpr	-0.99742	-0.91755	0.07987
TATA-box-binding protein;TATA box-binding protein-like protein 2	Tbp;Tbpl2	-0.3829	-0.303035	0.079865
WD repeat and HMG-box DNA-binding protein 1	Wdhd1	-0.616005	-0.53616	0.079845
DNA helicase;DNA replication licensing factor MCM6	Mcm6	-0.23463	-0.15536	0.07927
Leucine-rich PPR motif-containing protein, mitochondrial	Lrpprc	-0.0701	0.0091	0.0792
cTAGE family member 5	Ctage5	-0.165015	-0.085895	0.07912
Electron transfer flavoprotein subunit beta	Etfb	-0.190025	-0.111045	0.07898
U1 small nuclear ribonucleoprotein C	Snrpc	-0.0719	0.00683	0.07873
Perilipin-2	Plin2	5.63108	5.7098	0.078725
Muscleblind-like protein 1	Mbnl1	-0.72651	-0.64788	0.07863
Isocitrate dehydrogenase [NAD] subunit, mitochondrial;Isocitrate dehydrogenase [NAD] subunit gamma 1, mitochondrial	Idh3g	-0.19368	-0.115075	0.078605
Cytoplasmic tRNA 2-thiolation protein 1	Ctu1	-0.677455	-0.59894	0.078515
Protein canopy homolog 4	Cnpy4	-0.086955	-0.0085	0.078455
Zinc finger CCCH domain-containing protein 11A	Zc3h11a	0.524985	0.60313	0.078145
Runt-related transcription factor 3	Runx3	-2.08725	-2.00972	0.07753
Eukaryotic translation elongation factor 1 epsilon-1	Eef1e1	-0.62477	-0.54729	0.07748
Vimentin	Vim	2.23381	2.31128	0.07747
Ubiquilin-1	Ubqln1	-0.01251	0.064615	0.077125
PEST proteolytic signal-containing nuclear protein	Pcnp	1.66289	1.73953	0.07664
Non-specific protein-tyrosine kinase;Tyrosine-protein kinase Tec	Tec	-0.087765	-0.01138	0.076385
U3 small nucleolar ribonucleoprotein protein IMP4	Imp4	-0.245095	-0.168975	0.07612
UPF0696 protein C11orf68 homolog	AI837181;Bles03	-0.033985	0.042075	0.07606
NFX1-type zinc finger-containing protein 1	Znfx1			0.07564
Signal peptidase complex subunit 2	Spcs2	-0.445675	-0.37058	0.075095
Tubulin beta-4B chain;Tubulin beta-4A chain	Tubb4b;Tubb4a	-0.121515	-0.04694	0.074575
DNA helicase;DNA replication licensing factor MCM3	Mcm3	-0.09113	-0.01665	0.07448
Integrator complex subunit 8	Ints8	-0.090775	-0.016355	0.07442
Protein phosphatase 1B	Ppm1b	-0.06163	0.012785	0.074415
Prolyl endopeptidase	Prep	0.163525	0.23784	0.074315
Ribosomal RNA-processing protein 7 homolog A	Rrp7a	-0.3497	-0.275535	0.074165
Serine/threonine-protein kinase PAK 2;PAK-2p27;PAK-2p34	Pak2	0.053825	0.127615	0.07379
Septin-11	Septin 11	-0.285645	-0.21209	0.073555
Uridine-cytidine kinase-like 1	Uckl1	-0.117445	-0.04399	0.073455
CD97 antigen	Adgre5;Cd97	1.78776	1.86079	0.07303
Emerin	Emd	-0.81779	-0.74485	0.07294
E3 ubiquitin-protein ligase RNF14	Rnf14	-0.06103	0.01189	0.07292
DnaJ homolog subfamily C member 5	Dnajc5	-0.159435	-0.08682	0.072615
Eukaryotic elongation factor 2 kinase	Eef2k	-0.866835	-0.79431	0.072525
Translocon-associated protein subunit delta	Ssr4	-0.070635	0.00152	0.072155
3-ketodihydrosphingosine reductase	Kdsr	-0.353095	-0.281065	0.07203
Phosphorylated adapter RNA export protein	Phax	-0.857535	-0.78651	0.071025
GPI transamidase component PIG-T	Pigt	-0.281255	-0.210335	0.07092
Signal-induced proliferation-associated protein 1	Sipa1	-0.465045	-0.394385	0.07066
solute carrier family 37 (glucose-6-phosphate transporter), member 4	Slc37a4	0.8299	0.900295	0.070395
Eukaryotic translation initiation factor 3 subunit I	Eif3i	-0.14587	-0.07553	0.07034
Deoxyribonuclease-2-alpha	Dnase2a;Dnase2	0.53451	0.604835	0.070325
Tudor domain-containing protein 3	Tdrd3	-0.26853	-0.19866	0.06987
Nuclear pore complex protein Nup93	Nup93	-0.026835	0.04282	0.069655
COP9 signalosome complex subunit 4	Cops4	-0.17487	-0.105765	0.069105
Chromatin target of PRMT1 protein	Chtop	0.047815	0.116905	0.06909
60S ribosomal protein L11	Gm10036;Rpl11;Gm5093	0.02549	0.094435	0.068945
60S ribosomal protein L24	Rpl24	-0.032245	0.036595	0.06884
Gamma-glutamyl hydrolase	Ggh	1.02054	1.08927	0.068725
Eukaryotic translation initiation factor 5A-1;Eukaryotic translation initiation factor 5A	Eif5a	-0.32805	-0.25935	0.0687
Peptidyl-prolyl cis-trans isomerase-like 4	Ppil4	-0.516825	-0.448165	0.06866
Phenylalanine--tRNA ligase beta subunit	Farsb	-0.224045	-0.155465	0.06858
Radixin	Rdx	0.098005	0.16658	0.068575
26S protease regulatory subunit 6B	Psmc4	-0.13121	-0.06276	0.06845
Charged multivesicular body protein 2a	Chmp2a	0.23592	0.304175	0.068255
Coatomer subunit gamma-1	Copg1	0.58058	0.648595	0.068015
GTPase, IMAP family member 9	Gimap9	-0.982405	-0.914635	0.06777
60S ribosomal protein L23a	Rpl23a	-0.22868	-0.161365	0.067315
Replication factor C subunit 3	Rfc3	-0.470955	-0.404345	0.06661
60S ribosomal protein L9	Rpl9	-0.236625	-0.170195	0.06643
Heat shock protein HSP 90-beta	Hsp90ab1	0.325835	0.391985	0.06615
Ran-specific GTPase-activating protein	Ranbp1	-0.43079	-0.36477	0.06602
Ribosome-binding protein 1	Rrbp1	0.5613	0.627235	0.065935
Serine palmitoyltransferase 1	Sptlc1	0.55791	0.62378	0.06587
B-TFIID TATA-box binding protein associated factor 1	Btaf1	-0.776605	-0.710955	0.06565
Protein zyg-11 homolog B	Zyg11b	0.284595	0.3499	0.065305
Nischarin	Nisch	0.496115	0.560745	0.06463
Coatomer subunit gamma-2	Copg2	0.018495	0.082865	0.06437
Zinc finger FYVE domain-containing protein 1	Zfyve1	0.40887	0.47308	0.06421
Ankyrin repeat domain-containing protein 13A	Ankrd13a	-0.44019	-0.376465	0.063725
Sulfatase-modifying factor 2	Sumf2	0.676395	0.74	0.063605
Lys-63-specific deubiquitinase BRCC36	Brcc3	-0.23756	-0.17412	0.06344
Ubiquinone biosynthesis protein COQ4 homolog, mitochondrial	Coq4	-0.174745	-0.11141	0.063335
Histone chaperone ASF1A	Asf1a	-1.01546	-0.952155	0.063305
Alpha-enolase	EG433182;Eno1	0.96654	1.02961	0.063065
26S protease regulatory subunit 8	Psmc5	-0.094635	-0.03157	0.063065
Calumenin	Calu	-0.07741	-0.01435	0.06306
Glycylpeptide N-tetradecanoyltransferase;Glycylpeptide N-tetradecanoyltransferase 1	Nmt1	0.44785	0.510665	0.062815
Coronin	Coro2a	-0.31539	-0.25268	0.06271
28S ribosomal protein S31, mitochondrial	Mrps31	0.246755	0.30927	0.062515
Condensin-2 complex subunit D3	Ncapd3	0.03564	0.09814	0.0625
Succinyl-CoA ligase [GDP-forming] subunit beta, mitochondrial	Suclg2	-0.73181	-0.67017	0.06164
SHC SH2 domain-binding protein 1	Shcbp1	-0.54489	-0.483465	0.061425
Non-POU domain-containing octamer-binding protein	Nono	0.049495	0.110845	0.06135
N-6 adenine-specific DNA methyltransferase 1	N6amt1			0.0612
Zinc transporter 7	Slc30a7	-0.307975	-0.246895	0.06108
Tripeptidyl-peptidase 1	Tpp1	0.36334	0.42427	0.06093
Eukaryotic translation initiation factor 3 subunit L	Eif3l	-0.1449	-0.0841	0.0608
Stomatin-like protein 2, mitochondrial	Stoml2	0.20434	0.26429	0.05995
Dr1-associated corepressor	Drap1	-0.1619	-0.102045	0.059855
Syntaxin-7	Stx7	1.1731	1.23287	0.059775
Aurora kinase A	Aurka	-0.7256	-0.66615	0.05945
Arf-GAP with coiled-coil, ANK repeat and PH domain-containing protein 1	Acap1	-0.364695	-0.30535	0.059345
Mitochondrial inner membrane protein OXA1L	Oxa1l	-0.25355	-0.194215	0.059335
Heat shock cognate 71 kDa protein	Hspa8	0.29749	0.356795	0.059305
Integrin-linked protein kinase	Ilk	-0.04593	0.013295	0.059225
Spectrin alpha chain, non-erythrocytic 1	Sptan1	0.302645	0.36179	0.059145
Tubulin beta-6 chain	Tubb6	1.01865	1.07771	0.05906
Guanine nucleotide-binding protein subunit alpha-15	Gna15	-0.6147	-0.555785	0.058915
Succinyl-CoA ligase [ADP-forming] subunit beta, mitochondrial	Sucla2	-0.002865	0.055895	0.05876
PIH1 domain-containing protein 1	Pih1d1	-0.135895	-0.07733	0.058565
Cytoplasmic aconitate hydratase	Aco1	0.028095	0.086645	0.05855
Splicing factor 45	Rbm17	-0.43718	-0.37864	0.05854
E3 ubiquitin-protein ligase HUWE1	Huwe1	-1.10432	-1.0463	0.05802
Y+L amino acid transporter 2	Slc7a6	-1.10426	-1.04628	0.05797
Armadillo repeat-containing protein 10	Armc10	-0.761075	-0.70312	0.057955
Endoplasmin	Hsp90b1	0.880665	0.93858	0.057915
NADH dehydrogenase [ubiquinone] 1 beta subcomplex subunit 10	Ndufb10	-0.42973	-0.371845	0.057885
Nucleosome assembly protein 1-like 4	Nap1l4	-0.402225	-0.34477	0.057455
Replication factor C subunit 4	Rfc4	-0.496315	-0.43894	0.057375
Mitotic checkpoint protein BUB3	Bub3	0.174215	0.23145	0.057235
14-3-3 protein beta/alpha;14-3-3 protein beta/alpha, N-terminally processed	Ywhab	0.113195	0.16958	0.056385
Apolipoprotein B receptor	Apobr	0.326035	0.382415	0.05638
Zinc transporter SLC39A7	Slc39a7	0.56676	0.62283	0.05607
N-terminal kinase-like protein	Scyl1	0.1902	0.246135	0.055935
Protein Niban	Fam129a	-0.13795	-0.082055	0.055895
Nucleoporin 153	Nup153	-0.508115	-0.45258	0.055535
Hippocalcin-like protein 1;Neuron-specific calcium-binding protein hippocalcin	Hpcal1;Hpca	2.34576	2.40122	0.055455
Serine/threonine-protein kinase MARK2	Mark2	0.2506	0.30602	0.05542
HAUS augmin-like complex subunit 3	Haus3	0.08465	0.14001	0.05536
Mitochondrial import inner membrane translocase subunit Tim23	Timm23	0.412975	0.46796	0.054985
Integrator complex subunit 11	Cpsf3l	-0.450125	-0.39569	0.054435
CAP-Gly domain-containing linker protein 1	Clip1	1.05296	1.10703	0.05408
Calpain-5	Capn5	-0.20175	-0.1486	0.05315
Voltage-dependent anion-selective channel protein 1	Vdac1	0.100535	0.153475	0.05294
Peroxisome assembly protein 26	Pex26	0.439245	0.492105	0.05286
Phosphatidylinositol 3-kinase regulatory subunit alpha	Pik3r1	0.182325	0.23473	0.052405
Cystatin domain containing 4 (Cstdc4)	Gm5483	6.33026	6.38262	0.05237
Nuclear valosin-containing protein-like	Nvl	-0.33514	-0.28296	0.05218
Integrin beta-1-binding protein 1	Itgb1bp1	-0.107125	-0.05518	0.051945
AP-1 complex subunit gamma-like 2	Ap1g2	-0.733655	-0.682035	0.05162
CDK-activating kinase assembly factor MAT1	Mnat1	-0.658605	-0.607095	0.05151
Alpha-ketoglutarate-dependent dioxygenase alkB homolog 3	Alkbh3	0.15979	0.211255	0.051465
PH-interacting protein	Phip	-0.279865	-0.22858	0.051285
SUMO-conjugating enzyme UBC9	Ube2i	-0.321475	-0.27082	0.050655
Protein misato homolog 1	Msto1	-0.465875	-0.41542	0.050455
Peptidyl-prolyl cis-trans isomerase;Peptidyl-prolyl cis-trans isomerase H	Ppih	-0.765975	-0.715775	0.0502
Prostaglandin G/H synthase 1	Ptgs1	0.25994	0.309625	0.049685
RNA-binding protein 10	Rbm10	0.257305	0.30677	0.049465
39S ribosomal protein L39, mitochondrial	Mrpl39	0.386475	0.435665	0.04919
U4/U6 small nuclear ribonucleoprotein Prp31	Prpf31	-0.421515	-0.37237	0.049145
Ribosomal protein S6 kinase;Ribosomal protein S6 kinase alpha-1	Rps6ka1	0.95425	1.00289	0.04864
Cytokine receptor-like factor 3	Crlf3	-0.30324	-0.254605	0.048635
RNA demethylase ALKBH5	Alkbh5	0.147505	0.195935	0.04843
PDZ and LIM domain protein 7	Pdlim7	0.52667	0.574735	0.048065
Trafficking protein particle complex subunit 13	Trappc13	0.40909	0.4571	0.04801
Protein PML	Pml	0.067985	0.115805	0.04782
Structural maintenance of chromosomes protein 4;Structural maintenance of chromosomes protein	Smc4	0.556245	0.60389	0.047645
Peroxisomal membrane protein PEX14	Pex14	0.320645	0.36804	0.047395
Transcription elongation factor SPT6	Supt6h	-0.25974	-0.212725	0.047015
3(2),5-bisphosphate nucleotidase 1	Bpnt1	-0.166685	-0.119765	0.04692
Protein phosphatase 2, regulatory subunit B', delta	Ppp2r5d	-0.16043	-0.113875	0.046555
Ras-related protein Rab-6A	Rab6a	-0.07126	-0.024865	0.046395
Heterogeneous nuclear ribonucleoprotein D0	Hnrnpd	-0.04409	0.0019	0.04599
E3 SUMO-protein ligase RanBP2	Ranbp2	-0.69543	-0.649815	0.045615
1,5-anhydro-D-fructose reductase	Akr1e2	-0.62878	-0.58318	0.0456
Serine/threonine-protein phosphatase 4 regulatory subunit 3A	Smek1	-0.12981	-0.08428	0.04553
BUD13 homolog	Bud13	0.28994	0.3351	0.04516
D-2-hydroxyglutarate dehydrogenase, mitochondrial	D2hgdh	-0.36992	-0.324795	0.045125
Ceroid-lipofuscinosis neuronal protein 5 homolog	Cln5	0.537185	0.58212	0.044935
6-pyruvoyl tetrahydrobiopterin synthase	Pts	-1.17252	-1.12786	0.044655
Protein tweety homolog 3	Ttyh3	-0.106505	-0.06227	0.044235
Diablo homolog, mitochondrial	Diablo			0.04393
Leucine-rich repeat flightless-interacting protein 1	Lrrfip1	0.194875	0.23844	0.043565
26S protease regulatory subunit 7	Psmc2	0.03847	0.08194	0.04347
SH3 domain-containing kinase-binding protein 1	Sh3kbp1	0.171025	0.214325	0.0433
Peptidyl-tRNA hydrolase ICT1, mitochondrial	Ict1	-0.810545	-0.76731	0.043235
OTU domain-containing protein 6B	Otud6b	-0.60258	-0.55935	0.04323
Protein FAM69B	Fam69b	0.805	0.84789	0.04289
Serine/threonine-protein kinase RIO1	Riok1	-0.08614	-0.04341	0.04273
Friend leukemia integration 1 transcription factor	Fli1	-0.14479	-0.10222	0.04257
tRNA (guanine(37)-N1)-methyltransferase	Trmt5	-0.626235	-0.58418	0.042055
Hyaluronan mediated motility receptor	Hmmr	-1.21472	-1.17296	0.04176
Prefoldin subunit 3	Vbp1	-0.033475	0.00816	0.041635
26S proteasome non-ATPase regulatory subunit 11	Psmd11	-0.08274	-0.0413	0.04144
H/ACA ribonucleoprotein complex subunit 1	Gar1	-0.650995	-0.609585	0.04141
FXYD domain-containing ion transport regulator 5	Fxyd5	-0.60058	-0.55922	0.04136
T-complex protein 1 subunit zeta	Cct6a	-0.049125	-0.00789	0.041235
Rho guanine nucleotide exchange factor 10-like protein	Arhgef10l	0.99073	1.0317	0.040975
Huntingtin-interacting protein 1	Hip1	0.217035	0.257965	0.04093
Potassium voltage-gated channel, shaker-related subfamily, beta member	Kcnab2	0.35385	0.39445	0.0406
Low affinity immunoglobulin gamma Fc region receptor II	Fcgr2b;Fcgr2	1.53203	1.57259	0.040565
Rab11 family-interacting protein 1	Rab11fip1	1.1635	1.20387	0.04037
Peptide-N(4)-(N-acetyl-beta-glucosaminyl)asparagine amidase	Ngly1	-0.532725	-0.49263	0.040095
Integrator complex subunit 7	Ints7	0.01588	0.055685	0.039805
Coatomer subunit beta	Copb1	0.322095	0.361815	0.03972
WD repeat-containing protein 26	Wdr26	-0.14253	-0.102825	0.039705
NFAT activation molecule 1	Nfam1			0.039525
Histone deacetylase 2	Hdac2	-1.20567	-1.16654	0.03913
Tetratricopeptide repeat protein 5	Ttc5	-0.26685	-0.227725	0.039125
Charged multivesicular body protein 3	Chmp3	0.32112	0.36024	0.03912
Sec1 family domain-containing protein 1	Scfd1	-0.34364	-0.304885	0.038755
Protein archease	Zbtb8os	-0.15458	-0.116	0.03858
ATP-dependent RNA helicase DDX42	Ddx42	-0.11179	-0.07347	0.03832
Presequence protease, mitochondrial	Pitrm1	-0.55213	-0.51404	0.03809
Serine/threonine-protein kinase 4;Serine/threonine-protein kinase 4 37kDa subunit;Serine/threonine-protein kinase 4 18kDa subunit	Stk4	0.04678	0.084675	0.037895
Isocitrate dehydrogenase [NAD] subunit alpha, mitochondrial	Idh3a	-0.02609	0.01098	0.03707
Macrophage migration inhibitory factor	Mif	-0.77936	-0.74323	0.03613
tRNA-splicing ligase RtcB homolog	Rtcb	-0.13242	-0.09638	0.03604
tRNA pseudouridine synthase-like 1	Pusl1	-0.22215	-0.18613	0.03602
Arf-GAP with GTPase, ANK repeat and PH domain-containing protein 3	Agap3	0.83914	0.87506	0.03592
Heme oxygenase 1	Hmox1	2.96525	3.00115	0.035895
Amino-terminal enhancer of split	Aes			0.035585
[truncated: 2,252 more rows]
